# Supplementary material for: Transcriptomic Coupling of PKP2 With Inflammatory and Immune Pathways Endogenous to Adult Cardiac Myocytes
Source: Front Physiol. 2021 Jan 18;11:623190. doi: 10.3389/fphys.2020.623190 (PMC7849609; doi:10.3389/fphys.2020.623190)
Supplement: Supplementary file 2 [file Table_1.xlsx]

## Sheet: Sheet1
Table 1. Complete transcriptome (RNA-seq) from PKP2cKO/RiboTag vs Control murine hearts.
geneID	gene_name	baseMean	log2FoldChange	lfcSE	stat	pvalue	padj
ENSMUSG00000025900	Rp1	35.6765	-1.63202	0.311392	-5.24105	1.59663e-07	5.72915e-07
ENSMUSG00000025902	Sox17	88.8023	0.414144	0.267698	1.54706	0.12185	0.162224
ENSMUSG00000098104	Gm6085	128.5	-0.0464583	0.167153	-0.277938	0.78106	0.820496
ENSMUSG00000103922	Gm6123	1817.61	-1.33053	0.135204	-9.84089	7.50476e-23	1.16544e-21
ENSMUSG00000033845	Mrpl15	4402.15	0.0305789	0.0734202	0.416492	0.67705	0.728815
ENSMUSG00000025903	Lypla1	812.855	-1.66355	0.185686	-8.95891	3.27895e-19	3.88023e-18
ENSMUSG00000033813	Tcea1	1024.31	0.0406038	0.100938	0.402263	0.687491	0.737732
ENSMUSG00000062588	Gm6104	228.074	-2.65321	0.176934	-14.9955	7.85799e-51	6.33291e-49
ENSMUSG00000033793	Atp6v1h	687.662	0.353803	0.0841564	4.20411	2.62107e-05	6.79898e-05
ENSMUSG00000025907	Rb1cc1	882.398	-0.106167	0.105767	-1.00378	0.315487	0.377794
ENSMUSG00000103355	Gm2147	20.0817	-2.44414	0.458971	-5.32526	1.00811e-07	3.74481e-07
ENSMUSG00000102135	Gm37108	2333.75	1.40734	0.120947	11.636	2.70498e-31	7.40858e-30
ENSMUSG00000051285	Pcmtd1	1737.01	0.0359811	0.126007	0.28555	0.775223	0.815831
ENSMUSG00000098201	Gm26983	52.404	0.353636	0.236332	1.49635	0.134562	0.177346
ENSMUSG00000048538	Gm9826	87.9597	-2.06552	0.304307	-6.78764	1.13985e-11	6.92853e-11
ENSMUSG00000086235	Gm16284	46.4334	-0.195126	0.338136	-0.577063	0.563897	0.624361
ENSMUSG00000103933	Gm36964	295.212	0.771719	0.184219	4.18914	2.80017e-05	7.22346e-05
ENSMUSG00000076135	Gm24276	63.9909	1.22726	0.252483	4.86077	1.16931e-06	3.71651e-06
ENSMUSG00000066693	Gm7493	837.465	-1.43817	0.122575	-11.733	8.63916e-32	2.41329e-30
ENSMUSG00000061024	Rrs1	653.814	-0.468621	0.113219	-4.13907	3.48714e-05	8.83153e-05
ENSMUSG00000025911	Adhfe1	1454.9	-1.27804	0.188898	-6.76578	1.32596e-11	7.99054e-11
ENSMUSG00000081441	Gm6161	76.367	-0.482599	0.230829	-2.09072	0.0365532	0.05474
ENSMUSG00000045210	Vcpip1	243.234	-0.0596928	0.161941	-0.368608	0.71242	0.760352
ENSMUSG00000025915	Sgk3	380.959	0.30465	0.113752	2.67821	0.00740178	0.0127606
ENSMUSG00000098234	Snhg6	451.476	0.743499	0.149595	4.97009	6.69225e-07	2.20398e-06
ENSMUSG00000025917	Cops5	3200.17	-0.205309	0.0655676	-3.13126	0.00174058	0.00336386
ENSMUSG00000067851	Arfgef1	1731.53	0.0120506	0.152419	0.0790624	0.936983	0.949921
ENSMUSG00000048960	Prex2	107.267	0.0490408	0.168445	0.291138	0.770946	0.812244
ENSMUSG00000101610	Gm7560	30.5672	-3.00243	0.48713	-6.16351	7.11508e-10	3.53561e-09
ENSMUSG00000016918	Sulf1	164.358	0.877642	0.28313	3.09979	0.00193658	0.00371145
ENSMUSG00000025938	Slco5a1	222.634	0.849068	0.175598	4.83528	1.32956e-06	4.18976e-06
ENSMUSG00000005886	Ncoa2	611.008	-0.328974	0.189481	-1.73618	0.0825319	0.114339
ENSMUSG00000025935	Tram1	559.035	0.431907	0.147729	2.92364	0.00345964	0.0063584
ENSMUSG00000025937	Lactb2	464.633	-0.662246	0.102352	-6.47029	9.78182e-11	5.36241e-10
ENSMUSG00000081201	Smt3h2-ps4	1112.96	-1.87437	0.15063	-12.4435	1.51671e-35	5.29077e-34
ENSMUSG00000082193	Rpl5-ps1	6179.72	-0.57307	0.113451	-5.05123	4.38964e-07	1.48514e-06
ENSMUSG00000025925	Terf1	105.609	0.296943	0.16137	1.84014	0.065748	0.0932239
ENSMUSG00000043716	Rpl7	14710.6	-0.0587258	0.0918583	-0.639309	0.522622	0.584895
ENSMUSG00000025921	Rdh10	134.238	-0.0403005	0.142587	-0.282638	0.777454	0.817627
ENSMUSG00000025920	Stau2	1934.82	-1.30532	0.0927353	-14.0757	5.35372e-45	3.22211e-43
ENSMUSG00000025939	Ube2w	534.261	0.135644	0.140773	0.963563	0.335265	0.398089
ENSMUSG00000079658	Eloc	3556.57	0.114033	0.0700806	1.62716	0.103702	0.140328
ENSMUSG00000025940	Tmem70	3770.12	-0.383495	0.0991897	-3.86628	0.000110508	0.000259356
ENSMUSG00000025779	Ly96	93.0118	0.0138783	0.214985	0.0645547	0.948529	0.959061
ENSMUSG00000042686	Jph1	468.311	0.184983	0.187956	0.984182	0.325026	0.387737
ENSMUSG00000101589	Rbm6-ps1	88.2687	0.933405	0.148518	6.28481	3.28249e-10	1.69167e-09
ENSMUSG00000100720	Gm10075	231.922	-0.26958	0.286631	-0.940514	0.346954	0.409954
ENSMUSG00000041859	Mcm3	152.792	1.45499	0.3126	4.65448	3.24792e-06	9.65562e-06
ENSMUSG00000041779	Tram2	97.6208	0.729249	0.197192	3.69817	0.000217161	0.000486772
ENSMUSG00000025933	Tmem14a	139.046	0.1285	0.13878	0.925928	0.354483	0.417935
ENSMUSG00000025934	Gsta3	111.599	-0.405323	0.190097	-2.13219	0.0329915	0.0498575
ENSMUSG00000082935	Gm7658	1803.55	0.255152	0.156259	1.63287	0.102495	0.138896
ENSMUSG00000026158	Ogfrl1	1007.38	0.417203	0.0846865	4.92644	8.37422e-07	2.72653e-06
ENSMUSG00000026155	Smap1	63.6678	0.460194	0.255269	1.80278	0.0714224	0.100497
ENSMUSG00000026154	Sdhaf4	1666.9	-0.559568	0.117771	-4.75132	2.02095e-06	6.20533e-06
ENSMUSG00000026153	Fam135a	212.465	-0.339459	0.179109	-1.89526	0.0580574	0.0833305
ENSMUSG00000099997	Tubb4b-ps2	863.188	-1.01499	0.163614	-6.20357	5.51978e-10	2.77234e-09
ENSMUSG00000100131	Gm28439	23035.7	1.17217	0.373483	3.13848	0.00169829	0.00328937
ENSMUSG00000067736	Gm10222	5982.67	1.62847	0.240651	6.76692	1.31553e-11	7.93105e-11
ENSMUSG00000101939	Gm28438	6945.78	0.511665	0.228592	2.23833	0.0251995	0.03909
ENSMUSG00000101111	Gm28437	54717.7	0.768254	0.213687	3.59522	0.000324113	0.000706519
ENSMUSG00000100862	Gm10925	40598.7	1.05786	0.241674	4.37723	1.20197e-05	3.26969e-05
ENSMUSG00000102070	Gm28661	46090.8	1.00745	0.20787	4.84654	1.25636e-06	3.97427e-06
ENSMUSG00000101249	Gm29216	48595.8	0.833259	0.188585	4.41848	9.9397e-06	2.74595e-05
ENSMUSG00000073725	Lmbrd1	302.004	-0.435497	0.129557	-3.36142	0.00077542	0.00159345
ENSMUSG00000086240	Gm7846	232.947	0.526899	0.17416	3.02538	0.00248324	0.00467228
ENSMUSG00000099492	Gm5525	2036.82	-0.24612	0.0969736	-2.53801	0.0111485	0.0185562
ENSMUSG00000100261	Gm6473	57.3695	-0.509367	0.266671	-1.9101	0.0561209	0.0808988
ENSMUSG00000048874	Phf3	592.339	0.253796	0.0919487	2.76019	0.00577674	0.0101602
ENSMUSG00000026064	Ptp4a1	4563.25	0.0823854	0.137518	0.599086	0.549115	0.610017
ENSMUSG00000070960	Gm19680	178.338	0.675441	0.135432	4.9873	6.12282e-07	2.02883e-06
ENSMUSG00000100481	Gm7114	58.7374	-1.5748	0.222819	-7.06764	1.57594e-12	1.04588e-11
ENSMUSG00000026134	Prim2	50.0665	-0.164629	0.225563	-0.729856	0.465478	0.529907
ENSMUSG00000101682	Gm29228	137.053	1.02387	0.144005	7.10996	1.1608e-12	7.79966e-12
ENSMUSG00000004768	Rab23	164.873	-0.139419	0.121705	-1.14556	0.251979	0.309984
ENSMUSG00000042215	Bag2	958.092	-2.57239	0.109335	-23.5275	2.1332e-122	2.30107e-119
ENSMUSG00000042197	Zfp451	253.382	-0.0518095	0.104826	-0.494241	0.621136	0.67752
ENSMUSG00000081402	Gm15455	129.992	-0.804661	0.136298	-5.90369	3.55463e-09	1.61055e-08
ENSMUSG00000026131	Dst	1382.51	-0.682729	0.102803	-6.64114	3.1126e-11	1.80066e-10
ENSMUSG00000042111	Ccdc115	903.502	0.265675	0.0969742	2.73965	0.00615047	0.0107662
ENSMUSG00000026127	Imp4	657.059	0.207864	0.121607	1.70932	0.0873924	0.120363
ENSMUSG00000026126	Ptpn18	284.671	2.06635	0.333724	6.19179	5.94842e-10	2.97697e-09
ENSMUSG00000037503	Fam168b	1364.17	0.225568	0.0850692	2.65158	0.0080117	0.0137311
ENSMUSG00000026123	Plekhb2	3483.54	-0.126187	0.0844843	-1.49361	0.135276	0.178171
ENSMUSG00000102531	1110002O04Rik	47.6849	-0.270575	0.251328	-1.07658	0.281667	0.342046
ENSMUSG00000045216	Hs6st1	347.889	-1.04361	0.115961	-8.99963	2.26472e-19	2.70974e-18
ENSMUSG00000037470	Uggt1	403.003	0.587755	0.146598	4.00929	6.09004e-05	0.000148885
ENSMUSG00000047180	Neurl3	344.85	1.68424	0.301436	5.58738	2.30522e-08	9.35393e-08
ENSMUSG00000037447	Arid5a	269.922	1.20094	0.171611	6.99806	2.59522e-12	1.68019e-11
ENSMUSG00000010453	Kansl3	1427.62	0.131779	0.0815043	1.61684	0.105914	0.143003
ENSMUSG00000037432	Fer1l5	44.6067	-0.15014	0.235882	-0.636502	0.524449	0.586659
ENSMUSG00000001143	Lman2l	601.869	0.556116	0.0839707	6.62274	3.52603e-11	2.02729e-10
ENSMUSG00000037408	Cnnm4	70.7565	0.592426	0.162559	3.64439	0.00026803	0.000591624
ENSMUSG00000001138	Cnnm3	127.631	-0.41621	0.186834	-2.2277	0.0259006	0.0400666
ENSMUSG00000067653	Ankrd23	366.861	-0.966782	0.144138	-6.70734	1.98202e-11	1.17274e-10
ENSMUSG00000079610	Ankrd39	194.32	-0.283723	0.119618	-2.37191	0.0176965	0.0282971
ENSMUSG00000026121	Sema4c	76.2936	0.023163	0.1781	0.130056	0.896522	0.916856
ENSMUSG00000089906	Gm6428	617.74	-0.108909	0.212762	-0.51188	0.608735	0.666637
ENSMUSG00000061518	Cox5b	29310.5	-0.045341	0.140456	-0.322813	0.746837	0.790765
ENSMUSG00000037351	Actr1b	2771.54	-0.0153894	0.0806124	-0.190906	0.848599	0.878805
ENSMUSG00000026116	Tmem131	203.717	-1.76597	0.174033	-10.1474	3.40438e-24	5.85044e-23
ENSMUSG00000080054	Rpl12-ps1	632.869	0.733248	0.125783	5.82948	5.55992e-09	2.45102e-08
ENSMUSG00000026113	Inpp4a	441.633	0.714347	0.107218	6.66256	2.69104e-11	1.56823e-10
ENSMUSG00000026112	Coa5	4879.25	0.89658	0.0753154	11.9043	1.12355e-32	3.32396e-31
ENSMUSG00000026111	Unc50	263.198	-0.288106	0.110519	-2.60685	0.00913781	0.0154889
ENSMUSG00000026110	Mgat4a	208.816	0.732466	0.10755	6.81044	9.72997e-12	5.95043e-11
ENSMUSG00000060771	Tsga10	104.151	0.332067	0.18165	1.82806	0.0675407	0.0954786
ENSMUSG00000037216	Lipt1	269.404	-0.53194	0.118166	-4.50163	6.74345e-06	1.91696e-05
ENSMUSG00000026088	Mitd1	53.2502	-0.035943	0.235503	-0.152622	0.878696	0.903104
ENSMUSG00000026087	Mrpl30	7148.13	-0.620297	0.0954377	-6.49949	8.05907e-11	4.46336e-10
ENSMUSG00000058407	Txndc9	1860.83	-0.643647	0.0860882	-7.4766	7.62707e-14	5.64701e-13
ENSMUSG00000026083	Eif5b	6126.85	0.75031	0.063031	11.9038	1.13059e-32	3.33773e-31
ENSMUSG00000026082	Rev1	72.7806	-2.06507	0.208794	-9.89046	4.57898e-23	7.24729e-22
ENSMUSG00000037138	Aff3	79.176	0.489288	0.205739	2.3782	0.0173973	0.0278878
ENSMUSG00000048814	Lonrf2	266.193	-0.123976	0.148172	-0.8367	0.402761	0.466963
ENSMUSG00000026078	Pdcl3	1567.55	-0.419765	0.0743234	-5.64782	1.62496e-08	6.74765e-08
ENSMUSG00000026077	Npas2	95.9377	-0.328213	0.349803	-0.93828	0.348101	0.411205
ENSMUSG00000073702	Rpl31	13331.6	-0.514121	0.153122	-3.35759	0.000786259	0.0016136
ENSMUSG00000003134	Tbc1d8	109.055	0.151187	0.150095	1.00728	0.3138	0.376072
ENSMUSG00000003135	Cnot11	610.953	0.0287838	0.087529	0.328848	0.74227	0.786762
ENSMUSG00000048234	Rnf149	57.6425	-0.632316	0.29457	-2.14657	0.0318274	0.0482242
ENSMUSG00000102471	Gm5100	63.2181	1.07512	0.318133	3.37945	0.000726308	0.00149846
ENSMUSG00000091937	Gm3646	350.32	-0.676247	0.142649	-4.74065	2.13036e-06	6.51134e-06
ENSMUSG00000026074	Map4k4	2641.97	0.623921	0.0855188	7.29572	2.97067e-13	2.09335e-12
ENSMUSG00000026072	Il1r1	136.397	0.376227	0.233013	1.61462	0.106393	0.143567
ENSMUSG00000026062	Slc9a2	117.914	-0.32379	0.142055	-2.27933	0.0226475	0.0354607
ENSMUSG00000079588	Tmem182	2238.69	-0.485724	0.15634	-3.10684	0.00189096	0.00363146
ENSMUSG00000060679	Mrps9	3537.93	-0.000735692	0.0897999	-0.00819258	0.993463	0.994918
ENSMUSG00000070939	Tgfbrap1	391.971	0.693398	0.091355	7.59015	3.19543e-14	2.46748e-13
ENSMUSG00000010290	AI597479	716.167	-0.0131388	0.11378	-0.115476	0.908068	0.926569
ENSMUSG00000008136	Fhl2	33206.5	-0.530005	0.117323	-4.5175	6.25755e-06	1.79081e-05
ENSMUSG00000094497	Gm8210	1403.12	-1.2927	0.192181	-6.7265	1.73794e-11	1.03487e-10
ENSMUSG00000066877	Nck2	369.498	-0.376748	0.093163	-4.04397	5.2554e-05	0.000129656
ENSMUSG00000057363	Uxs1	165.338	0.439305	0.118959	3.6929	0.000221715	0.000496029
ENSMUSG00000100701	Gm19587	52.7782	-2.39655	0.2776	-8.63313	5.9698e-18	6.38554e-17
ENSMUSG00000041763	Tpp2	656.08	-0.958101	0.0916834	-10.4501	1.46368e-25	2.73305e-24
ENSMUSG00000026049	Tex30	99.6205	-1.50787	0.1892	-7.96969	1.59068e-15	1.40467e-14
ENSMUSG00000026047	Poglut2	64.7076	-1.3533	0.202267	-6.69065	2.22188e-11	1.30858e-10
ENSMUSG00000041684	Bivm	247.523	-0.691394	0.118536	-5.83277	5.45139e-09	2.40544e-08
ENSMUSG00000026048	Ercc5	316.787	0.104627	0.101907	1.02669	0.304565	0.366319
ENSMUSG00000101567	Txn-ps1	76.7558	0.378965	0.249727	1.51752	0.129136	0.17087
ENSMUSG00000056870	Gulp1	33.0324	-0.919238	0.268777	-3.42008	0.000626029	0.00130269
ENSMUSG00000026043	Col3a1	1770.89	0.318441	0.504509	0.631189	0.527917	0.590208
ENSMUSG00000026042	Col5a2	243.346	1.12203	0.505089	2.22146	0.0263201	0.0406438
ENSMUSG00000025995	Wdr75	324.545	0.292336	0.115946	2.5213	0.0116921	0.0193849
ENSMUSG00000084817	Gm5526	2699.13	1.3378	0.19452	6.87747	6.09252e-12	3.80898e-11
ENSMUSG00000025993	Slc40a1	200.919	-0.0378101	0.161245	-0.234488	0.814606	0.849247
ENSMUSG00000070896	Rpl23a-ps1	329.208	-0.463445	0.130112	-3.56189	0.000368197	0.000795198
ENSMUSG00000099432	Gm18849	51.5375	0.118767	0.244842	0.485078	0.627621	0.683583
ENSMUSG00000101262	Gm8326	1432.97	0.0140901	0.117109	0.120316	0.904233	0.923193
ENSMUSG00000025986	Slc39a10	45.1859	-0.468051	0.283732	-1.64963	0.0990197	0.134654
ENSMUSG00000100160	Gm28527	72.1803	-0.532865	0.198518	-2.68422	0.00726993	0.0125457
ENSMUSG00000081185	Gm4852	77.6089	-0.680525	0.201616	-3.37536	0.000737203	0.00151959
ENSMUSG00000100033	Gm8337	1277.6	-0.34969	0.155828	-2.24407	0.0248277	0.0385557
ENSMUSG00000045954	Cavin2	2031.57	-0.03792	0.0975399	-0.388764	0.697451	0.746592
ENSMUSG00000026107	Nabp1	733.706	-0.137562	0.165206	-0.83267	0.405031	0.469246
ENSMUSG00000018417	Myo1b	158.822	-0.14272	0.172871	-0.825585	0.409039	0.473459
ENSMUSG00000072324	Gm8420	71.2551	-1.00763	0.211684	-4.76005	1.93541e-06	5.96226e-06
ENSMUSG00000078291	Gm3940	818.19	-0.71381	0.198476	-3.59646	0.000322579	0.000703614
ENSMUSG00000026104	Stat1	707.558	-0.173923	0.152459	-1.14079	0.253959	0.312009
ENSMUSG00000026103	Gls	1017.97	0.494991	0.112862	4.3858	1.15561e-05	3.15556e-05
ENSMUSG00000002881	Nab1	700.666	-0.276099	0.0905241	-3.05001	0.00228836	0.00433527
ENSMUSG00000101501	Rps27a-ps1	92.206	1.73746	0.488017	3.56025	0.000370496	0.000799671
ENSMUSG00000100007	Gm5527	113.94	-0.910963	0.169066	-5.38821	7.11648e-08	2.70062e-07
ENSMUSG00000041439	Mfsd6	367.729	0.0551267	0.112917	0.488207	0.625403	0.681697
ENSMUSG00000026102	Inpp1	273.59	0.234689	0.116831	2.00879	0.0445591	0.0655943
ENSMUSG00000041426	Hibch	1724.34	-1.76599	0.117918	-14.9764	1.04707e-50	8.34264e-49
ENSMUSG00000043629	1700019D03Rik	54.4772	0.237758	0.245627	0.967966	0.333061	0.395941
ENSMUSG00000026098	Pms1	59.3548	-0.922689	0.231463	-3.98634	6.71001e-05	0.000162878
ENSMUSG00000026097	Ormdl1	244.904	-0.404006	0.164902	-2.44997	0.0142867	0.0232903
ENSMUSG00000026096	Osgepl1	1568.51	-1.15403	0.118161	-9.76663	1.56579e-22	2.38404e-21
ENSMUSG00000026095	Asnsd1	1634.75	0.59778	0.068307	8.75137	2.10782e-18	2.3403e-17
ENSMUSG00000026094	Stk17b	282.656	0.508417	0.165421	3.07347	0.00211582	0.00402799
ENSMUSG00000042807	Hecw2	188.206	0.22098	0.158443	1.3947	0.163107	0.210283
ENSMUSG00000041303	Gtf3c3	251.804	0.198574	0.136799	1.45158	0.146618	0.191321
ENSMUSG00000073678	Pgap1	41.0079	0.386234	0.276703	1.39584	0.162762	0.209916
ENSMUSG00000052331	Ankrd44	142.486	0.818091	0.166632	4.90957	9.12786e-07	2.95135e-06
ENSMUSG00000025982	Sf3b1	1503.92	-0.172719	0.120489	-1.43348	0.15172	0.19718
ENSMUSG00000025981	Coq10b	796.909	0.24412	0.204243	1.19524	0.231992	0.288125
ENSMUSG00000025980	Hspd1	11960.6	0.0696983	0.0957667	0.727793	0.46674	0.531129
ENSMUSG00000073676	Hspe1	6801	0.200703	0.0900195	2.22956	0.025777	0.0398901
ENSMUSG00000025979	Mob4	1837.42	0.421602	0.0876592	4.80956	1.51264e-06	4.72105e-06
ENSMUSG00000061863	Gm6822	2324.68	0.94885	0.131707	7.20426	5.83618e-13	4.01298e-12
ENSMUSG00000025978	Rftn2	292.154	-0.493356	0.155896	-3.16465	0.00155272	0.00302666
ENSMUSG00000046994	Mars2	312.415	-1.06967	0.119158	-8.97693	2.78435e-19	3.3117e-18
ENSMUSG00000100215	Gm8292	1468.58	0.401551	0.134122	2.99392	0.00275415	0.00513856
ENSMUSG00000038349	Plcl1	72.4065	-0.434189	0.173162	-2.50742	0.0121617	0.0200989
ENSMUSG00000102145	Gm38056	4199.26	0.42475	0.095466	4.44923	8.61796e-06	2.41073e-05
ENSMUSG00000038323	1700066M21Rik	77.1605	-0.118856	0.185772	-0.639792	0.522308	0.584683
ENSMUSG00000048495	Tyw5	59.0052	-0.171193	0.180763	-0.947055	0.343611	0.406474
ENSMUSG00000025971	Maip1	929.737	-0.378824	0.106364	-3.56157	0.000368647	0.000796047
ENSMUSG00000038305	Spats2l	292.499	-0.59358	0.148596	-3.99458	6.48078e-05	0.000157778
ENSMUSG00000054770	Kctd18	130.884	0.449584	0.126243	3.56126	0.00036908	0.000796739
ENSMUSG00000026039	Sgo2a	100.776	-0.13064	0.224203	-0.582688	0.560104	0.620798
ENSMUSG00000063558	Aox1	173.487	-2.04619	0.24464	-8.36407	6.05895e-17	5.97081e-16
ENSMUSG00000051223	Bzw1	2222.5	0.206584	0.0990928	2.08475	0.0370917	0.0554517
ENSMUSG00000026034	Clk1	312.07	-0.29249	0.108988	-2.68369	0.00728143	0.012564
ENSMUSG00000026035	Ppil3	586.632	-0.358234	0.101858	-3.51698	0.000436479	0.000932188
ENSMUSG00000026036	Nif3l1	363.156	-1.64713	0.126975	-12.972	1.76278e-38	7.22793e-37
ENSMUSG00000026037	Orc2	332.175	-0.278316	0.100584	-2.76698	0.00565775	0.00995966
ENSMUSG00000038174	Fam126b	109.984	0.0839049	0.260821	0.321695	0.747684	0.791542
ENSMUSG00000026032	Ndufb3	14358.1	0.907374	0.120779	7.51267	5.79335e-14	4.34207e-13
ENSMUSG00000059647	Cbx3-ps7	163.11	-1.6642	0.263213	-6.32265	2.57119e-10	1.33738e-09
ENSMUSG00000026031	Cflar	822.469	0.662806	0.0857112	7.73301	1.05029e-14	8.51838e-14
ENSMUSG00000026029	Casp8	142.657	0.780263	0.245605	3.1769	0.0014886	0.00291179
ENSMUSG00000026028	Trak2	4728.52	0.283919	0.0675194	4.205	2.61085e-05	6.77748e-05
ENSMUSG00000026027	Stradb	1629.91	-0.487391	0.0805179	-6.0532	1.41993e-09	6.79117e-09
ENSMUSG00000097573	G730003C15Rik	44.1253	-0.697729	0.264933	-2.6336	0.00844837	0.0144231
ENSMUSG00000026024	Als2	129.246	-1.15867	0.157548	-7.3544	1.91781e-13	1.37422e-12
ENSMUSG00000041075	Fzd7	44.2247	-0.0372919	0.223628	-0.166758	0.86756	0.89369
ENSMUSG00000026021	Sumo1	2143.87	-0.247688	0.0718826	-3.44573	0.000569522	0.00119485
ENSMUSG00000026020	Nop58	415.624	-0.402736	0.154878	-2.60034	0.0093131	0.0157669
ENSMUSG00000067336	Bmpr2	1288.15	0.530522	0.125354	4.2322	2.31412e-05	6.04074e-05
ENSMUSG00000041040	Fam117b	330.514	0.628303	0.157617	3.98625	6.71255e-05	0.000162911
ENSMUSG00000026019	Wdr12	757.771	-0.0261082	0.0966427	-0.270152	0.787044	0.825854
ENSMUSG00000026017	Carf	89.7363	0.649826	0.175881	3.69469	0.000220157	0.000493094
ENSMUSG00000082609	Gm15464	1583.88	0.494811	0.108579	4.55715	5.18527e-06	1.50079e-05
ENSMUSG00000073664	Nbeal1	269.411	0.433316	0.15218	2.84738	0.00440803	0.00793706
ENSMUSG00000049439	Cyp20a1	85.1304	0.0940893	0.210154	0.447715	0.654359	0.708577
ENSMUSG00000026782	Abi2	359.857	0.224663	0.112693	1.99359	0.0461965	0.0677823
ENSMUSG00000026014	Raph1	873.621	-0.0191022	0.109116	-0.175062	0.861031	0.888893
ENSMUSG00000081562	Gm11575	1112.28	0.524262	0.218098	2.4038	0.0162258	0.0261625
ENSMUSG00000101188	Eif4a-ps4	1818.04	-1.31991	0.165945	-7.95394	1.80677e-15	1.58451e-14
ENSMUSG00000026012	Cd28	91.6922	-0.288741	0.199907	-1.44438	0.148633	0.193653
ENSMUSG00000081382	Rpl18-ps1	2598.95	-0.377953	0.0944253	-4.00267	6.26316e-05	0.000152904
ENSMUSG00000082804	Rpl17-ps1	126.009	0.734358	0.238949	3.07328	0.00211718	0.0040295
ENSMUSG00000052062	Pard3b	220.201	-0.672097	0.138029	-4.86923	1.12031e-06	3.56724e-06
ENSMUSG00000084333	Gm11599	124.956	-0.0878769	0.133	-0.66073	0.508785	0.57169
ENSMUSG00000025969	Nrp2	397.706	0.884652	0.166609	5.30976	1.09771e-07	4.0455e-07
ENSMUSG00000040865	Ino80d	347.987	0.455331	0.114936	3.96161	7.44458e-05	0.000179312
ENSMUSG00000025968	Ndufs1	11406.9	-0.443768	0.134435	-3.30098	0.000963462	0.00194734
ENSMUSG00000025967	Eef1b2	9440.81	0.600258	0.0822659	7.29655	2.95236e-13	2.08384e-12
ENSMUSG00000081643	Gm11605	478.046	0.87904	0.245496	3.58067	0.000342714	0.000744635
ENSMUSG00000025962	Fastkd2	903.956	-0.555041	0.0928609	-5.97712	2.27121e-09	1.05531e-08
ENSMUSG00000025959	Klf7	163.605	1.29594	0.117145	11.0627	1.90248e-28	4.27539e-27
ENSMUSG00000086721	Gm13750	47.971	0.0250241	0.270577	0.0924839	0.926314	0.94135
ENSMUSG00000025958	Creb1	423.827	0.192943	0.144064	1.33929	0.180476	0.230032
ENSMUSG00000025956	Mettl21a	195.002	-0.0277513	0.110681	-0.250732	0.802021	0.838663
ENSMUSG00000070871	Ccnyl1	337.948	0.176058	0.108119	1.62837	0.103447	0.140036
ENSMUSG00000045005	Fzd5	59.7873	-0.184332	0.175304	-1.0515	0.293028	0.35417
ENSMUSG00000051344	Plekhm3	198.336	0.449804	0.121761	3.69417	0.000220604	0.000493781
ENSMUSG00000084416	Rpl10a-ps1	6638.03	-0.213197	0.12868	-1.6568	0.0975603	0.132902
ENSMUSG00000100774	Gm7329	485.288	0.717915	0.128275	5.5967	2.18466e-08	8.90048e-08
ENSMUSG00000025950	Idh1	1510.07	0.281368	0.0787595	3.5725	0.00035359	0.000766368
ENSMUSG00000025949	Pikfyve	100.049	0.698215	0.151069	4.62183	3.8037e-06	1.12034e-05
ENSMUSG00000082774	Gm8805	137.659	2.61438	0.371361	7.03999	1.92258e-12	1.26278e-11
ENSMUSG00000026005	Rpe	176.747	-0.0678024	0.14949	-0.453559	0.650146	0.704723
ENSMUSG00000026004	Kansl1l	140.413	-1.56593	0.216157	-7.24442	4.34281e-13	3.01481e-12
ENSMUSG00000026003	Acadl	21896.7	-0.622887	0.117036	-5.32217	1.02538e-07	3.80798e-07
ENSMUSG00000082769	Gm15793	952.613	0.657186	0.150513	4.3663	1.26371e-05	3.42766e-05
ENSMUSG00000061816	Myl1	777.299	-2.29415	0.237732	-9.65017	4.90739e-22	7.12384e-21
ENSMUSG00000094191	Rpl31-ps14	1584.27	-0.4048	0.138529	-2.92213	0.00347652	0.00638356
ENSMUSG00000026000	Lancl1	862.956	-1.12693	0.0944293	-11.9341	7.85601e-33	2.33896e-31
ENSMUSG00000062209	Erbb4	52.3321	0.325501	0.277083	1.17474	0.240097	0.296956
ENSMUSG00000025997	Ikzf2	68.9947	0.0616801	0.17846	0.345623	0.729626	0.775587
ENSMUSG00000050296	Abca12	44.7555	-0.165834	0.32489	-0.51043	0.609751	0.667541
ENSMUSG00000026192	Atic	591.749	-0.0026043	0.0896189	-0.0290597	0.976817	0.981858
ENSMUSG00000026193	Fn1	384.153	1.48854	0.581421	2.56017	0.010462	0.0175244
ENSMUSG00000101834	Gm5829	203.226	-0.309512	0.139617	-2.21687	0.0266323	0.0410852
ENSMUSG00000100319	Gm5256	60.1477	-2.3434	0.30693	-7.63496	2.25899e-14	1.76872e-13
ENSMUSG00000101496	Gm8885	406.441	-0.255552	0.117178	-2.18089	0.0291915	0.0446112
ENSMUSG00000039395	Mreg	440.42	-0.0433984	0.134799	-0.32195	0.747491	0.791398
ENSMUSG00000026189	Pecr	427.792	-0.317357	0.102446	-3.0978	0.0019496	0.00373384
ENSMUSG00000026187	Xrcc5	713.58	-0.286788	0.0773877	-3.70586	0.000210677	0.00047345
ENSMUSG00000085812	Gm15843	395.415	0.826972	0.111718	7.40229	1.33854e-13	9.7155e-13
ENSMUSG00000039354	Smarcal1	897.247	-0.188337	0.0871637	-2.16072	0.0307167	0.0466851
ENSMUSG00000046330	Rpl37a	12520.5	0.841282	0.126313	6.66031	2.73257e-11	1.58934e-10
ENSMUSG00000026185	Igfbp5	950.758	-0.541758	0.0719531	-7.52932	5.10043e-14	3.84741e-13
ENSMUSG00000055322	Tns1	15646.2	0.159515	0.096785	1.64813	0.0993254	0.135004
ENSMUSG00000061815	Rufy4	50.5218	-0.374049	0.216749	-1.72573	0.0843961	0.11668
ENSMUSG00000006304	Arpc2	2516.84	-1.26508	0.154736	-8.17575	2.94039e-16	2.75991e-15
ENSMUSG00000006299	Aamp	5768.37	0.654027	0.0861318	7.59333	3.11789e-14	2.41159e-13
ENSMUSG00000026179	Pnkd	3318.99	-0.758678	0.0654424	-11.5931	4.46808e-31	1.19572e-29
ENSMUSG00000006301	Tmbim1	1405.82	1.05882	0.121245	8.73288	2.48261e-18	2.74555e-17
ENSMUSG00000026177	Slc11a1	67.7735	1.51387	0.515659	2.9358	0.00332687	0.00613366
ENSMUSG00000026176	Ctdsp1	3565.57	0.5441	0.0733347	7.41941	1.17646e-13	8.58351e-13
ENSMUSG00000033364	Usp37	180.825	0.493059	0.13623	3.6193	0.000295396	0.000648152
ENSMUSG00000026174	Cnot9	647.545	0.283756	0.134415	2.11105	0.0347681	0.0522958
ENSMUSG00000026135	Zfp142	62.4376	-1.80786	0.230109	-7.85655	3.94845e-15	3.34556e-14
ENSMUSG00000026172	Bcs1l	967.622	-1.22553	0.107549	-11.3951	4.42162e-30	1.11119e-28
ENSMUSG00000026171	Rnf25	537.661	0.188969	0.108064	1.74867	0.0803482	0.111656
ENSMUSG00000033257	Ttll4	182.425	0.327105	0.138464	2.36238	0.0181579	0.0289547
ENSMUSG00000026170	Cyp27a1	200.964	-0.85713	0.162789	-5.26527	1.39981e-07	5.07615e-07
ENSMUSG00000006542	Prkag3	88.8533	0.578337	0.18799	3.07642	0.00209502	0.00399164
ENSMUSG00000026162	Nhej1	128.792	-0.349401	0.164397	-2.12535	0.0335572	0.0506318
ENSMUSG00000033159	Cnppd1	847.909	0.463573	0.0843503	5.49581	3.88928e-08	1.53459e-07
ENSMUSG00000049339	Retreg2	585.848	0.903508	0.0926347	9.75345	1.78308e-22	2.69441e-21
ENSMUSG00000026197	Zfand2b	405.601	-1.66591	0.150256	-11.0872	1.44757e-28	3.29533e-27
ENSMUSG00000026198	Abcb6	51.8242	-0.857192	0.211954	-4.04423	5.24956e-05	0.000129535
ENSMUSG00000033124	Atg9a	67.729	-2.44275	0.256267	-9.53207	1.54179e-21	2.15559e-20
ENSMUSG00000026199	Ankzf1	208.932	-1.24121	0.150281	-8.25927	1.46565e-16	1.40292e-15
ENSMUSG00000026201	Stk16	1091.67	-0.443901	0.0881807	-5.03399	4.80374e-07	1.61348e-06
ENSMUSG00000026202	Tuba4a	19419.8	-0.324569	0.0944321	-3.43706	0.000588061	0.00123025
ENSMUSG00000026203	Dnajb2	4502.1	0.501556	0.0952733	5.26439	1.40655e-07	5.0993e-07
ENSMUSG00000026204	Ptprn	879.368	0.85926	0.114283	7.51871	5.53197e-14	4.15951e-13
ENSMUSG00000026209	Dnpep	1873.35	-1.17516	0.0972653	-12.082	1.31404e-33	4.15019e-32
ENSMUSG00000026208	Des	32508.6	0.0641868	0.0793151	0.809263	0.418364	0.483096
ENSMUSG00000026207	Speg	1208.83	-0.184833	0.10477	-1.76418	0.0777023	0.108431
ENSMUSG00000033021	Gmppa	613.458	-0.458468	0.119482	-3.83712	0.000124485	0.000290023
ENSMUSG00000032997	Chpf	642.776	1.1401	0.146592	7.77736	7.40523e-15	6.09768e-14
ENSMUSG00000026211	Obsl1	1477.83	-0.719413	0.13431	-5.35637	8.49125e-08	3.18376e-07
ENSMUSG00000032968	Inha	47.0202	-0.973185	0.229391	-4.24248	2.21065e-05	5.78572e-05
ENSMUSG00000026213	Stk11ip	324.91	0.748263	0.11239	6.65776	2.78025e-11	1.61639e-10
ENSMUSG00000006576	Slc4a3	3168.03	0.0993847	0.139812	0.710847	0.477179	0.541645
ENSMUSG00000026235	Epha4	243.251	-0.641236	0.22329	-2.87176	0.0040819	0.00739445
ENSMUSG00000026245	Farsb	1698.48	0.165827	0.0568162	2.91865	0.00351547	0.00644917
ENSMUSG00000032883	Acsl3	83.0576	-0.250873	0.173275	-1.44783	0.147665	0.192498
ENSMUSG00000099377	Gm6159	146.322	-0.913177	0.134888	-6.7699	1.28873e-11	7.77621e-11
ENSMUSG00000072978	Gm5830	139.96	-1.77268	0.232006	-7.64065	2.16124e-14	1.69503e-13
ENSMUSG00000073643	Wdfy1	796.266	0.375058	0.106934	3.50736	0.00045257	0.000963471
ENSMUSG00000026248	Mrpl44	2594.29	-0.709442	0.0751216	-9.44392	3.59083e-21	4.89351e-20
ENSMUSG00000026249	Serpine2	438.218	0.787715	0.126943	6.20525	5.46108e-10	2.74483e-09
ENSMUSG00000067106	Gm5529	540.186	-2.72883	0.185325	-14.7246	4.48161e-49	3.22285e-47
ENSMUSG00000004364	Cul3	2638.35	-1.03425	0.108294	-9.5504	1.29198e-21	1.8172e-20
ENSMUSG00000038608	Dock10	41.9895	1.3531	0.397712	3.40221	0.000668425	0.00138474
ENSMUSG00000087008	Gm5530	39.5257	-0.545975	0.241595	-2.25988	0.0238287	0.0371526
ENSMUSG00000100561	Gm7516	127.586	-0.310853	0.217234	-1.43096	0.152443	0.198027
ENSMUSG00000055980	Irs1	80.9039	-1.03227	0.242403	-4.25849	2.05813e-05	5.41384e-05
ENSMUSG00000026142	Rhbdd1	106.786	-0.210871	0.145296	-1.45132	0.146691	0.191389
ENSMUSG00000067158	Col4a4	45.0908	-0.459619	0.268638	-1.71093	0.0870948	0.120044
ENSMUSG00000026150	Mff	3591.14	-0.736365	0.0817316	-9.00955	2.06907e-19	2.49052e-18
ENSMUSG00000026159	Agfg1	729.504	-0.474392	0.113333	-4.18584	2.84119e-05	7.31717e-05
ENSMUSG00000079140	Gm6374	32.2869	-2.70305	0.406131	-6.65561	2.8212e-11	1.63817e-10
ENSMUSG00000045658	Pid1	248.153	1.42878	0.249331	5.73044	1.0017e-08	4.26047e-08
ENSMUSG00000026219	Trip12	2600.09	-0.185915	0.0746261	-2.49129	0.0127282	0.0209492
ENSMUSG00000073633	Fbxo36	52.9708	-1.51149	0.227649	-6.63953	3.14682e-11	1.81821e-10
ENSMUSG00000064281	Rpl19-ps1	4728.31	-0.535854	0.151815	-3.52966	0.000416096	0.00089137
ENSMUSG00000089844	A530032D15Rik	52.8312	-0.552523	0.216578	-2.55115	0.0107369	0.0179456
ENSMUSG00000072109	A530040E14Rik	24.6955	3.02306	0.448077	6.74675	1.51199e-11	9.04547e-11
ENSMUSG00000089716	Gm6264	123.62	-0.991463	0.180559	-5.49108	3.99477e-08	1.57047e-07
ENSMUSG00000101751	Gm2427	58.4843	-1.14459	0.240945	-4.75041	2.03002e-06	6.23183e-06
ENSMUSG00000070034	Sp110	105.311	1.33516	0.23347	5.71879	1.07286e-08	4.53839e-08
ENSMUSG00000070031	Sp140	221.806	-0.193916	0.154829	-1.25245	0.210405	0.264075
ENSMUSG00000026222	Sp100	395.821	1.04867	0.15949	6.57516	4.86001e-11	2.75584e-10
ENSMUSG00000036707	Cab39	3522.44	-0.0639636	0.0782133	-0.81781	0.413466	0.478267
ENSMUSG00000026223	Itm2c	1008.58	0.835864	0.116199	7.19337	6.32106e-13	4.32814e-12
ENSMUSG00000099342	Gm18180	169.602	-0.720516	0.144931	-4.97143	6.64608e-07	2.19032e-06
ENSMUSG00000026229	Psmd1	2224.39	0.435291	0.0806368	5.39816	6.73263e-08	2.56205e-07
ENSMUSG00000062590	Armc9	54.5751	0.124981	0.246527	0.506967	0.612178	0.669467
ENSMUSG00000026234	Ncl	5668.35	0.108375	0.0666015	1.62721	0.103692	0.140327
ENSMUSG00000073627	C130036L24Rik	88.0532	1.40734	0.219798	6.40289	1.52467e-10	8.16983e-10
ENSMUSG00000026238	Ptma	4063.37	0.502656	0.104501	4.81004	1.509e-06	4.71075e-06
ENSMUSG00000026239	Pde6d	919.134	-0.655443	0.0876708	-7.47618	7.65114e-14	5.66184e-13
ENSMUSG00000026240	Cops7b	374.899	0.334851	0.122832	2.72609	0.00640891	0.0111809
ENSMUSG00000053333	Dis3l2	371.658	0.122756	0.141571	0.867101	0.385886	0.45004
ENSMUSG00000084106	Gm6136	7988.36	-0.294788	0.108023	-2.72895	0.00635366	0.0110969
ENSMUSG00000026254	Eif4e2	1499.38	-0.0977143	0.0809961	-1.20641	0.227661	0.283373
ENSMUSG00000026255	Efhd1	80.8699	0.38001	0.23429	1.62197	0.10481	0.141649
ENSMUSG00000048000	Gigyf2	362.508	-0.222998	0.111101	-2.00717	0.0447312	0.065827
ENSMUSG00000026288	Inpp5d	229.781	2.20905	0.345043	6.40225	1.53108e-10	8.20105e-10
ENSMUSG00000026289	Atg16l1	1111.76	0.381963	0.0961692	3.97178	7.13373e-05	0.000172209
ENSMUSG00000070738	Dgkd	1169.09	0.402854	0.0838924	4.80203	1.57067e-06	4.89238e-06
ENSMUSG00000005501	Usp40	460.278	0.0452193	0.0984277	0.459416	0.645936	0.70108
ENSMUSG00000044783	Hjurp	266.657	0.259169	0.115075	2.25218	0.024311	0.037812
ENSMUSG00000049866	Arl4c	559.773	1.02641	0.257668	3.98346	6.79197e-05	0.000164639
ENSMUSG00000036206	Sh3bp4	467.043	-0.393212	0.119384	-3.29367	0.000988873	0.00199324
ENSMUSG00000055013	Agap1	1165.85	0.0280623	0.104427	0.268726	0.788141	0.826696
ENSMUSG00000067081	Asb18	430.677	-0.326784	0.12025	-2.71753	0.00657707	0.0114472
ENSMUSG00000044337	Ackr3	447.937	-0.736462	0.162205	-4.54033	5.61667e-06	1.61763e-05
ENSMUSG00000034432	Cops8	3584.67	-0.0800377	0.0770036	-1.0394	0.298617	0.360061
ENSMUSG00000048126	Col6a3	384.798	0.555041	0.235132	2.36055	0.0182481	0.0290853
ENSMUSG00000026304	Rab17	157.989	0.228858	0.172148	1.32942	0.183709	0.233834
ENSMUSG00000026305	Lrrfip1	1577.88	-0.325705	0.109742	-2.9679	0.00299837	0.0055624
ENSMUSG00000100018	Gm7776	46.932	-0.447034	0.30736	-1.45443	0.145827	0.190438
ENSMUSG00000034353	Ramp1	653.267	-0.548764	0.174777	-3.1398	0.00169062	0.00327589
ENSMUSG00000034343	Ube2f	2435.46	0.250968	0.102485	2.44883	0.0143321	0.0233464
ENSMUSG00000083064	Gm7785	69.1765	-0.494984	0.184535	-2.68233	0.00731121	0.0126123
ENSMUSG00000097285	ENSMUSG00000097285	77.7026	-0.12019	0.215706	-0.557192	0.577396	0.636893
ENSMUSG00000026307	Scly	425.733	0.346318	0.132259	2.61848	0.00883235	0.015022
ENSMUSG00000026308	Klhl30	1810.35	-0.487924	0.103792	-4.70097	2.58925e-06	7.81831e-06
ENSMUSG00000026309	Ilkap	2049.14	0.216099	0.064387	3.35624	0.000790093	0.00162075
ENSMUSG00000067071	Hes6	851.684	-0.861868	0.132418	-6.5087	7.58038e-11	4.2149e-10
ENSMUSG00000055866	Per2	48.4392	0.607774	0.530967	1.14465	0.252352	0.310348
ENSMUSG00000034292	Traf3ip1	155.532	-0.803649	0.131359	-6.11797	9.47735e-10	4.64363e-09
ENSMUSG00000026311	Asb1	657.161	0.254164	0.111971	2.26991	0.0232129	0.0362825
ENSMUSG00000026313	Hdac4	600.937	0.575539	0.151374	3.8021	0.000143476	0.000330638
ENSMUSG00000026260	Ndufa10	16522.9	-0.604446	0.104071	-5.80802	6.32176e-09	2.76685e-08
ENSMUSG00000073616	Cops9	5608.42	1.00137	0.10495	9.54148	1.4081e-21	1.97261e-20
ENSMUSG00000034220	Gpc1	2409.42	-0.626792	0.111789	-5.60692	2.05964e-08	8.43035e-08
ENSMUSG00000047067	Dusp28	1122.43	0.63436	0.118048	5.37375	7.71161e-08	2.90757e-07
ENSMUSG00000026269	Rnpepl1	2884.59	-0.43984	0.0742864	-5.92087	3.20234e-09	1.46132e-08
ENSMUSG00000026270	Capn10	214.514	-0.0656832	0.108907	-0.603114	0.546433	0.607663
ENSMUSG00000026271	Gpr35	21.6831	3.66639	0.628344	5.83501	5.37874e-09	2.37562e-08
ENSMUSG00000026273	Mterf4	554.648	-0.119982	0.0949829	-1.2632	0.206519	0.259686
ENSMUSG00000100351	Gm7867	424.763	0.963531	0.280304	3.43746	0.000587205	0.00122864
ENSMUSG00000026275	Ppp1r7	1238.77	-0.302342	0.0637875	-4.73983	2.13896e-06	6.53478e-06
ENSMUSG00000034088	Hdlbp	15678.8	-0.46229	0.0807931	-5.72189	1.05343e-08	4.46562e-08
ENSMUSG00000034066	Farp2	140.512	-2.75878	0.187186	-14.7382	3.66643e-49	2.66396e-47
ENSMUSG00000026277	Stk25	1898.83	-0.216498	0.0754002	-2.87131	0.00408768	0.00740318
ENSMUSG00000026278	Bok	229.317	0.895106	0.247123	3.62211	0.000292207	0.000641455
ENSMUSG00000026279	Thap4	2188.92	-0.526039	0.078731	-6.68147	2.3655e-11	1.38908e-10
ENSMUSG00000026280	Atg4b	896.947	-0.00569224	0.0841125	-0.0676741	0.946045	0.957309
ENSMUSG00000026281	Dtymk	710.263	0.488916	0.104435	4.68151	2.84767e-06	8.54024e-06
ENSMUSG00000026283	Ing5	379.202	0.225436	0.105757	2.13163	0.0330369	0.0499113
ENSMUSG00000073609	D2hgdh	861.402	-0.399658	0.0847016	-4.71843	2.37675e-06	7.21717e-06
ENSMUSG00000101660	Gm18666	101.872	-1.79826	0.297511	-6.04435	1.50012e-09	7.15274e-09
ENSMUSG00000099624	Gm7889	88.9321	-1.59545	0.299572	-5.32575	1.00535e-07	3.73558e-07
ENSMUSG00000073608	Gal3st2c	118.701	-0.936274	0.233532	-4.00919	6.0928e-05	0.000148927
ENSMUSG00000100347	Gm7895	297.732	-0.693797	0.168175	-4.12546	3.69995e-05	9.34012e-05
ENSMUSG00000051185	Fam174a	963.359	0.11072	0.112754	0.981964	0.326117	0.38884
ENSMUSG00000081051	Gm15427	7248.15	-0.457478	0.105481	-4.33706	1.44398e-05	3.89029e-05
ENSMUSG00000040710	St8sia4	91.3709	0.311286	0.218883	1.42215	0.154982	0.20101
ENSMUSG00000044757	Gm6430	391.824	-1.47802	0.15266	-9.68176	3.60461e-22	5.28739e-21
ENSMUSG00000044768	D1Ertd622e	148.119	1.16799	0.202782	5.7598	8.4212e-09	3.61898e-08
ENSMUSG00000040648	Ppip5k2	1184.25	-0.481035	0.176189	-2.73023	0.00632908	0.0110595
ENSMUSG00000026333	Gin1	132.976	-1.2564	0.154189	-8.14845	3.68629e-16	3.43474e-15
ENSMUSG00000026335	Pam	3867.42	-0.341424	0.122133	-2.7955	0.00518192	0.00920545
ENSMUSG00000089782	Gm3531	3590.31	0.436278	0.142493	3.06174	0.00220055	0.0041802
ENSMUSG00000082431	Prdx2-ps1	1644.52	0.309979	0.182036	1.70285	0.0885965	0.121874
ENSMUSG00000067017	Gm3608	949.103	0.281048	0.155129	1.81171	0.070031	0.098688
ENSMUSG00000056536	Pign	91.0023	0.089747	0.197845	0.453622	0.650101	0.704723
ENSMUSG00000101219	Gm20302	280.867	0.753111	0.199659	3.77198	0.000161956	0.000369888
ENSMUSG00000026319	Relch	241.321	-0.0722595	0.16623	-0.434695	0.663784	0.71679
ENSMUSG00000101330	Gm10193	299.293	-1.7197	0.163909	-10.4918	9.42045e-26	1.77797e-24
ENSMUSG00000026321	Tnfrsf11a	37.2865	1.27551	0.474955	2.68555	0.0072411	0.0125021
ENSMUSG00000038866	Zcchc2	230.365	0.261371	0.127695	2.04684	0.0406735	0.0603305
ENSMUSG00000044340	Phlpp1	375.63	-0.680914	0.125173	-5.43981	5.33387e-08	2.05429e-07
ENSMUSG00000057329	Bcl2	273.64	-0.0286743	0.178938	-0.160247	0.872686	0.898112
ENSMUSG00000009905	Kdsr	68.2805	0.380972	0.177	2.15238	0.0313671	0.0475988
ENSMUSG00000009907	Vps4b	691.782	-0.534082	0.0717946	-7.43903	1.0143e-13	7.4313e-13
ENSMUSG00000100457	D830032E09Rik	222.197	0.0167355	0.109399	0.152977	0.878416	0.902949
ENSMUSG00000100025	Gm8141	169.171	-1.65508	0.168436	-9.82619	8.68462e-23	1.3442e-21
ENSMUSG00000038702	Dsel	37.7921	-0.122862	0.279926	-0.438909	0.660727	0.713985
ENSMUSG00000101875	Gm6028	188.657	-0.143326	0.205659	-0.69691	0.485859	0.549851
ENSMUSG00000026374	Tsn	1993.15	0.336396	0.0538233	6.25	4.10443e-10	2.09524e-09
ENSMUSG00000026377	Nifk	969.792	0.354299	0.124704	2.84111	0.00449561	0.00808334
ENSMUSG00000064302	Clasp1	8049.49	-0.151537	0.101232	-1.49693	0.134413	0.177166
ENSMUSG00000037035	Inhbb	29.5037	-0.435956	0.344691	-1.26477	0.205952	0.259113
ENSMUSG00000004451	Ralb	1125.52	0.711378	0.119169	5.96948	2.38007e-09	1.10333e-08
ENSMUSG00000098923	Tmem185b	168.452	0.0716571	0.157212	0.4558	0.648534	0.703465
ENSMUSG00000026383	Epb41l5	163.434	0.331566	0.151655	2.18632	0.0287921	0.0440536
ENSMUSG00000026384	Ptpn4	453.599	-0.40986	0.210073	-1.95103	0.051053	0.0742189
ENSMUSG00000091876	Gm3851	46.418	-0.498018	0.204857	-2.43105	0.0150552	0.0244209
ENSMUSG00000036975	Tmem177	841.321	0.103192	0.101741	1.01426	0.310459	0.372578
ENSMUSG00000050777	Tmem37	49.7841	0.00468898	0.257652	0.0181989	0.98548	0.988441
ENSMUSG00000026385	Dbi	6229.4	0.236826	0.0919714	2.57499	0.0100242	0.0168569
ENSMUSG00000026388	3110009E18Rik	74.5541	-0.567283	0.209773	-2.70427	0.00684543	0.011876
ENSMUSG00000026389	Steap3	283.145	-0.0349473	0.159777	-0.218726	0.826864	0.860171
ENSMUSG00000101386	Gm29346	111.309	0.763824	0.187226	4.0797	4.5094e-05	0.00011225
ENSMUSG00000003721	Insig2	1389.47	0.292174	0.0853343	3.42388	0.000617343	0.00128652
ENSMUSG00000026339	Ccdc93	292.322	0.0817408	0.0917658	0.890755	0.373061	0.437155
ENSMUSG00000083582	Gm15393	88.9639	1.09049	0.233973	4.66075	3.15055e-06	9.39203e-06
ENSMUSG00000001674	Ddx18	405.099	-0.616528	0.0966055	-6.38192	1.74886e-10	9.31065e-10
ENSMUSG00000100405	Gm28911	444.947	1.37803	0.289412	4.76149	1.92166e-06	5.92383e-06
ENSMUSG00000026341	Actr3	3061.42	0.254218	0.113927	2.23141	0.0256543	0.0397294
ENSMUSG00000026342	Slc35f5	1038.85	-1.19598	0.132018	-9.05923	1.31377e-19	1.6104e-18
ENSMUSG00000049690	Nckap5	63.5315	-1.41825	0.24582	-5.76944	7.95352e-09	3.43538e-08
ENSMUSG00000036155	Mgat5	311.135	0.390428	0.123572	3.15951	0.00158034	0.00307751
ENSMUSG00000099471	Gm8451	5369.94	0.786609	0.119288	6.59422	4.27501e-11	2.4409e-10
ENSMUSG00000026349	Ccnt2	411.142	0.277149	0.112755	2.45797	0.0139723	0.0228175
ENSMUSG00000036104	Rab3gap1	885.547	0.230111	0.112364	2.0479	0.0405697	0.060183
ENSMUSG00000036086	Zranb3	98.8273	0.584518	0.18144	3.22156	0.00127497	0.00251886
ENSMUSG00000058603	Rpl28-ps1	4891.19	-0.281463	0.121688	-2.31298	0.0207235	0.0327001
ENSMUSG00000056211	R3hdm1	1037.62	-0.290179	0.12168	-2.38478	0.0170895	0.0274446
ENSMUSG00000026353	Ubxn4	1186.62	-0.296033	0.0706963	-4.18739	2.82175e-05	7.27245e-05
ENSMUSG00000026355	Mcm6	177.788	0.935873	0.290949	3.21662	0.00129709	0.0025586
ENSMUSG00000026356	Dars	1064.01	-1.1433	0.0763623	-14.972	1.11864e-50	8.8625e-49
ENSMUSG00000100078	Gm6170	2138.9	0.513888	0.140512	3.65726	0.000254924	0.00056465
ENSMUSG00000045382	Cxcr4	60.3326	1.36965	0.372117	3.6807	0.000232599	0.000517982
ENSMUSG00000089648	Gm15790	24.4561	-2.07456	0.392462	-5.28601	1.25016e-07	4.56774e-07
ENSMUSG00000094122	Rpl31-ps9	7376.57	-0.592723	0.136888	-4.32998	1.49126e-05	4.01149e-05
ENSMUSG00000026399	Cd55	94.9834	-0.0643304	0.183632	-0.350322	0.726097	0.772539
ENSMUSG00000026409	Pfkfb2	231.094	-0.200578	0.182912	-1.09658	0.272825	0.332593
ENSMUSG00000046404	Yod1	104.857	0.524993	0.151936	3.45535	0.000549576	0.00115543
ENSMUSG00000042510	AA986860	37.9575	0.250442	0.217461	1.15166	0.24946	0.30734
ENSMUSG00000016528	Mapkapk2	11362.1	0.284478	0.0894707	3.17957	0.00147496	0.00288793
ENSMUSG00000026427	Eif2d	1428.61	-0.613063	0.0778666	-7.87325	3.45544e-15	2.95281e-14
ENSMUSG00000026430	Rassf5	114.895	1.70602	0.25286	6.74689	1.51049e-11	9.04036e-11
ENSMUSG00000026425	Srgap2	525.851	0.295516	0.104989	2.81474	0.00488165	0.00871377
ENSMUSG00000055184	Fam72a	78.4154	0.752802	0.208041	3.61853	0.000296283	0.000649996
ENSMUSG00000052688	Rab7b	221.766	2.11348	0.372509	5.67363	1.39806e-08	5.84862e-08
ENSMUSG00000042251	Pm20d1	165.382	-0.237016	0.135638	-1.74741	0.0805661	0.11191
ENSMUSG00000013275	Slc41a1	1412.99	-0.436875	0.124492	-3.50926	0.000449358	0.00095707
ENSMUSG00000026433	Rab29	696.709	0.682884	0.144514	4.72537	2.29697e-06	6.98858e-06
ENSMUSG00000026434	Nucks1	2185.68	0.742904	0.115781	6.41644	1.39498e-10	7.52378e-10
ENSMUSG00000026435	Slc45a3	48.8886	0.704926	0.233948	3.01318	0.00258526	0.00485055
ENSMUSG00000026436	Elk4	1347.11	1.06163	0.0659783	16.0906	2.96749e-58	3.17657e-56
ENSMUSG00000059149	Mfsd4a	45.6341	-0.496634	0.253539	-1.9588	0.0501357	0.0730445
ENSMUSG00000026437	Cdk18	618.67	0.234982	0.0938797	2.50301	0.0123142	0.0203299
ENSMUSG00000089808	Gm7241	36.0294	-1.43204	0.270561	-5.29285	1.20422e-07	4.41253e-07
ENSMUSG00000042115	Klhdc8a	2241.86	-0.822157	0.158577	-5.18459	2.16487e-07	7.64472e-07
ENSMUSG00000009772	Nuak2	88.3295	0.658913	0.218836	3.01099	0.00260398	0.00488372
ENSMUSG00000042066	Tmcc2	1001.23	0.0247574	0.0727386	0.340362	0.733584	0.779263
ENSMUSG00000042046	Dstyk	363.352	0.726665	0.123108	5.90267	3.57658e-09	1.61841e-08
ENSMUSG00000026439	Rbbp5	353.627	0.466067	0.125178	3.72325	0.000196676	0.000444121
ENSMUSG00000053024	Cntn2	71.3526	0.473094	0.205722	2.29968	0.0214664	0.033766
ENSMUSG00000026443	Lrrn2	68.7581	0.558737	0.21234	2.63133	0.00850523	0.0145078
ENSMUSG00000054387	Mdm4	369.371	0.356325	0.132176	2.69584	0.00702104	0.0121521
ENSMUSG00000100228	Gm29257	1593.56	0.920683	0.0990699	9.29327	1.49626e-20	1.96462e-19
ENSMUSG00000026447	Pik3c2b	365.123	-0.106784	0.127701	-0.836208	0.403038	0.467246
ENSMUSG00000046062	Ppp1r15b	762.685	0.971604	0.105072	9.24704	2.30797e-20	2.98291e-19
ENSMUSG00000041757	Plekha6	1683.54	0.162115	0.10084	1.60765	0.107911	0.14542
ENSMUSG00000101693	Gm19461	223.038	-1.47343	0.191498	-7.69422	1.42357e-14	1.13748e-13
ENSMUSG00000070643	Sox13	198.264	0.36435	0.126466	2.881	0.00396417	0.00719699
ENSMUSG00000090553	Snrpe	2790.89	1.01289	0.0764535	13.2484	4.60912e-40	2.11914e-38
ENSMUSG00000026463	Atp2b4	132.245	0.240345	0.131871	1.82258	0.0683671	0.0965471
ENSMUSG00000041577	Prelp	303.141	-0.227629	0.143216	-1.58941	0.111968	0.150352
ENSMUSG00000041559	Fmod	59.4456	0.0612758	0.351659	0.174248	0.861671	0.889256
ENSMUSG00000020423	Btg2	1423.84	1.66784	0.177145	9.41513	4.7251e-21	6.39575e-20
ENSMUSG00000073559	Gm8618	397.625	0.659484	0.129592	5.08893	3.60089e-07	1.23099e-06
ENSMUSG00000042429	Adora1	499.661	0.428477	0.140389	3.05206	0.00227277	0.00430865
ENSMUSG00000026458	Ppfia4	164.72	0.218841	0.28413	0.770215	0.441172	0.505768
ENSMUSG00000042305	Tmem183a	610.743	0.697866	0.135121	5.16477	2.40736e-07	8.4375e-07
ENSMUSG00000026456	Cyb5r1	596.254	0.261058	0.0923471	2.82692	0.0046998	0.0084138
ENSMUSG00000026457	Adipor1	4231.36	0.357406	0.0708946	5.04137	4.62219e-07	1.55698e-06
ENSMUSG00000026455	Klhl12	922.751	0.147415	0.141428	1.04234	0.297256	0.358698
ENSMUSG00000042229	Rabif	457.566	-0.237669	0.096066	-2.47402	0.0133602	0.0218944
ENSMUSG00000096712	Gm15454	720.888	-1.6705	0.196635	-8.49545	1.97172e-17	2.01087e-16
ENSMUSG00000042207	Kdm5b	194.743	0.531989	0.138565	3.83929	0.000123391	0.000287762
ENSMUSG00000073557	Ppp1r12b	7292.23	0.430633	0.105851	4.0683	4.73581e-05	0.000117501
ENSMUSG00000026429	Ube2t	127.825	-0.62695	0.178156	-3.51912	0.000432988	0.000924873
ENSMUSG00000042793	Lgr6	607.968	-0.134544	0.143098	-0.94022	0.347105	0.410098
ENSMUSG00000031506	Ptpn7	78.4891	2.70935	0.408576	6.63119	3.32992e-11	1.91926e-10
ENSMUSG00000026426	Arl8a	420.271	0.329022	0.144204	2.28164	0.0225105	0.0352776
ENSMUSG00000079139	Gm4204	932.379	0.0929949	0.105492	0.881533	0.37803	0.442201
ENSMUSG00000041926	Rnpep	634.581	0.129391	0.121073	1.0687	0.285204	0.345641
ENSMUSG00000062580	Timm17a	5619.6	-0.369687	0.073441	-5.0338	4.8086e-07	1.61434e-06
ENSMUSG00000041889	Shisa4	285.712	0.924352	0.226876	4.07426	4.61604e-05	0.00011471
ENSMUSG00000041879	Ipo9	464.83	0.204868	0.0865588	2.36681	0.0179422	0.0286532
ENSMUSG00000009418	Nav1	422.296	0.703147	0.0976021	7.20422	5.8379e-13	4.01298e-12
ENSMUSG00000026421	Csrp1	970.139	0.0433304	0.135793	0.319092	0.749657	0.793212
ENSMUSG00000041801	Phlda3	460.038	0.232225	0.192201	1.20824	0.226954	0.28267
ENSMUSG00000026418	Tnni1	41.7632	-0.790216	0.27592	-2.86393	0.00418427	0.00756524
ENSMUSG00000041782	Lad1	182.677	-0.110439	0.242501	-0.455417	0.648809	0.703709
ENSMUSG00000026414	Tnnt2	102527	0.152954	0.122105	1.25264	0.210336	0.264013
ENSMUSG00000026411	Tmem9	227.352	0.305446	0.101362	3.01342	0.00258318	0.00484731
ENSMUSG00000026407	Cacna1s	92.5512	-2.95938	0.292614	-10.1136	4.80835e-24	8.18295e-23
ENSMUSG00000041642	Kif21b	34.4071	2.30373	0.423199	5.44362	5.22089e-08	2.0141e-07
ENSMUSG00000041570	Camsap2	428.34	0.0499064	0.100335	0.497399	0.618908	0.67547
ENSMUSG00000026404	Ddx59	325.089	-1.0419	0.101627	-10.2522	1.15621e-24	2.04717e-23
ENSMUSG00000101413	Gm29485	39.9334	-2.01119	0.357418	-5.62699	1.83382e-08	7.55455e-08
ENSMUSG00000041483	Zfp281	297.112	0.46255	0.141471	3.26958	0.00107706	0.00215643
ENSMUSG00000104360	Gm8762	100.24	-0.0318562	0.184562	-0.172604	0.862963	0.890262
ENSMUSG00000103953	Gm29718	109.863	-0.53459	0.15816	-3.38006	0.000724689	0.00149534
ENSMUSG00000026395	Ptprc	50.0587	1.20726	0.367342	3.28647	0.00101453	0.00204143
ENSMUSG00000026393	Nek7	2630.91	0.340988	0.122347	2.78706	0.00531892	0.00942353
ENSMUSG00000079283	2310009B15Rik	297.393	-0.0999	0.111606	-0.89511	0.370728	0.435003
ENSMUSG00000056268	Dennd1b	379.324	0.00110452	0.135564	0.00814756	0.993499	0.994918
ENSMUSG00000033964	Zbtb41	277.099	-0.0835214	0.168329	-0.496178	0.619769	0.676291
ENSMUSG00000104496	Gm5837	328.538	-0.33381	0.0965982	-3.45566	0.000548952	0.00115429
ENSMUSG00000026365	Cfh	333.718	-0.610095	0.197803	-3.08436	0.00203988	0.00389505
ENSMUSG00000101795	Gm5835	803.343	-0.980289	0.140213	-6.99143	2.72092e-12	1.75508e-11
ENSMUSG00000026361	Cdc73	598.824	-0.606799	0.158275	-3.83384	0.000126158	0.00029358
ENSMUSG00000033849	B3galt2	111.354	-0.548995	0.286316	-1.91745	0.0551811	0.0796916
ENSMUSG00000089640	Gm6397	42.5746	-0.190095	0.303774	-0.625776	0.531462	0.593367
ENSMUSG00000018196	Glrx2	1391.68	-0.306758	0.0773057	-3.96811	7.24449e-05	0.000174702
ENSMUSG00000018199	Ro60	386.389	0.504857	0.138505	3.64505	0.000267335	0.000590275
ENSMUSG00000018189	Uchl5	955.188	-0.123661	0.095428	-1.29586	0.195023	0.246513
ENSMUSG00000100455	Gm29170	147.792	0.352671	0.150621	2.34144	0.0192094	0.0304739
ENSMUSG00000026360	Rgs2	1702.68	-0.239287	0.187086	-1.27902	0.200889	0.253448
ENSMUSG00000100441	Gm7266	27.0888	-0.722243	0.429289	-1.68242	0.0924884	0.126731
ENSMUSG00000090323	Gm5263	104.04	0.910706	0.312102	2.91798	0.00352311	0.00646066
ENSMUSG00000080078	Gm15583	52.5297	-1.49645	0.29317	-5.10437	3.31895e-07	1.13989e-06
ENSMUSG00000099875	Rbm3-ps	473.641	-0.352475	0.184812	-1.90721	0.0564939	0.0813445
ENSMUSG00000006010	Odr4	577.067	0.232665	0.0984956	2.36219	0.0181674	0.0289667
ENSMUSG00000006005	Tpr	1285.25	-0.138814	0.129177	-1.0746	0.282553	0.342932
ENSMUSG00000006014	Prg4	82.9516	1.55739	0.340854	4.56909	4.89856e-06	1.42103e-05
ENSMUSG00000066842	Hmcn1	63.799	-0.949775	0.215757	-4.40205	1.07231e-05	2.94094e-05
ENSMUSG00000114212	Gm47985	38.0799	-1.85966	0.338472	-5.49429	3.92285e-08	1.54566e-07
ENSMUSG00000100954	Gm10138	190.916	0.214045	0.152221	1.40615	0.159681	0.206359
ENSMUSG00000023150	Ivns1abp	21358.7	-0.354382	0.121735	-2.9111	0.00360161	0.006597
ENSMUSG00000052748	Swt1	87.7858	-0.578687	0.161109	-3.59189	0.000328287	0.000714955
ENSMUSG00000053286	Trmt1l	697.66	0.0577048	0.0797314	0.72374	0.469225	0.533567
ENSMUSG00000026484	Rnf2	303.755	0.0330391	0.141589	0.233344	0.815494	0.849983
ENSMUSG00000100551	Gm19503	1598.71	-1.27558	0.176798	-7.21492	5.39666e-13	3.72062e-12
ENSMUSG00000026483	Fam129a	325.075	0.19934	0.123107	1.61924	0.105395	0.142358
ENSMUSG00000100594	2810414N06Rik	132.886	-0.0481564	0.160848	-0.29939	0.764642	0.806573
ENSMUSG00000043019	Edem3	125.948	0.251668	0.169492	1.48483	0.137588	0.180808
ENSMUSG00000032666	1700025G04Rik	1753.61	0.382792	0.0910999	4.20189	2.64692e-05	6.85716e-05
ENSMUSG00000014980	Tsen15	804.343	0.0139238	0.0780662	0.178359	0.858441	0.887098
ENSMUSG00000032649	Colgalt2	63.422	-0.118069	0.20215	-0.58407	0.559173	0.620011
ENSMUSG00000026482	Rgl1	747.937	0.324682	0.0934782	3.47334	0.000514026	0.00108557
ENSMUSG00000080950	Gm7278	112.98	-0.113535	0.181293	-0.626252	0.531149	0.593065
ENSMUSG00000008475	Arpc5	1544.06	1.24114	0.178353	6.95888	3.4299e-12	2.18824e-11
ENSMUSG00000026480	Ncf2	203.317	1.46876	0.318245	4.6152	3.92726e-06	1.15286e-05
ENSMUSG00000042772	Smg7	1372.3	0.837228	0.109558	7.64189	2.14062e-14	1.68073e-13
ENSMUSG00000026479	Lamc2	243.02	1.00939	0.114139	8.84347	9.27877e-19	1.05958e-17
ENSMUSG00000026478	Lamc1	903.477	0.245461	0.128716	1.907	0.0565201	0.0813738
ENSMUSG00000042699	Dhx9	361.879	-0.55796	0.148581	-3.75527	0.000173154	0.000393987
ENSMUSG00000099858	Gm6652	980.563	-1.97002	0.170864	-11.5298	9.33594e-31	2.44706e-29
ENSMUSG00000026475	Rgs16	45.2075	1.48612	0.375303	3.95979	7.50161e-05	0.000180468
ENSMUSG00000066800	Rnasel	69.5985	0.543152	0.264313	2.05496	0.0398833	0.0592147
ENSMUSG00000045968	Teddm2	64.9065	0.77149	0.185265	4.16425	3.12377e-05	7.99063e-05
ENSMUSG00000026473	Glul	8902.31	0.520939	0.0955442	5.45234	4.97118e-08	1.92306e-07
ENSMUSG00000056708	Ier5	846.651	0.489004	0.191828	2.54918	0.0107977	0.0180321
ENSMUSG00000026471	Mr1	255.049	-0.514161	0.0961099	-5.34973	8.80875e-08	3.29576e-07
ENSMUSG00000026470	Stx6	700.45	0.163504	0.0914923	1.78708	0.0739242	0.103602
ENSMUSG00000033722	BC034090	905.109	-0.48555	0.0952381	-5.09827	3.42767e-07	1.17521e-06
ENSMUSG00000026469	Xpr1	678.904	0.761729	0.0877438	8.68129	3.91321e-18	4.26048e-17
ENSMUSG00000073535	Gm5532	2288.32	-0.361081	0.156589	-2.30591	0.0211158	0.0332742
ENSMUSG00000033701	Acbd6	2833.45	0.543465	0.0842627	6.44965	1.12109e-10	6.10291e-10
ENSMUSG00000033684	Qsox1	444.793	1.32816	0.15567	8.53188	1.43983e-17	1.48461e-16
ENSMUSG00000033671	Cep350	308.989	0.110962	0.124047	0.894518	0.371045	0.435338
ENSMUSG00000026466	Tor1aip1	1735.41	-0.209229	0.114455	-1.82805	0.0675424	0.0954786
ENSMUSG00000050565	Tor1aip2	1546.83	0.242031	0.0722769	3.34867	0.000812003	0.00166108
ENSMUSG00000078193	Gm2000	9675.9	0.839604	0.115456	7.27209	3.53976e-13	2.47818e-12
ENSMUSG00000026600	Soat1	118.026	2.75637	0.462001	5.96615	2.42911e-09	1.1241e-08
ENSMUSG00000101523	Csnk2a3	1334.1	0.24185	0.117484	2.05857	0.039535	0.0587723
ENSMUSG00000026596	Abl2	608.5	0.805567	0.105123	7.66308	1.81531e-14	1.43511e-13
ENSMUSG00000060519	Tor3a	267.321	0.905031	0.168347	5.37598	7.61676e-08	2.87355e-07
ENSMUSG00000033557	Fam20b	1164.84	0.405673	0.131474	3.08557	0.00203163	0.00388087
ENSMUSG00000026594	Ralgps2	445.257	-0.0231252	0.14472	-0.159793	0.873044	0.898349
ENSMUSG00000070565	Rasal2	238.208	-0.382735	0.150192	-2.5483	0.0108249	0.0180733
ENSMUSG00000049881	2810025M15Rik	1362.96	0.268941	0.09634	2.79158	0.00524511	0.00931157
ENSMUSG00000033488	Cryzl2	592.843	0.0604351	0.110587	0.546494	0.584726	0.644067
ENSMUSG00000061992	Gm4953	371.96	-0.455962	0.238993	-1.90785	0.0564104	0.0812576
ENSMUSG00000040782	Cop1	2781.7	-0.522769	0.0925651	-5.64758	1.62724e-08	6.75513e-08
ENSMUSG00000090394	4930523C07Rik	330.475	-0.0983941	0.104366	-0.94278	0.345794	0.408755
ENSMUSG00000058267	Mrps14	2440.76	-0.888355	0.0909936	-9.76283	1.6255e-22	2.4696e-21
ENSMUSG00000014226	Cacybp	2289.3	-0.774054	0.125822	-6.15199	7.65189e-10	3.79027e-09
ENSMUSG00000026721	Rabgap1l	1114.85	-0.574309	0.0836673	-6.8642	6.68655e-12	4.16735e-11
ENSMUSG00000057499	Gm6177	193.485	0.469218	0.303772	1.54464	0.122433	0.162938
ENSMUSG00000040423	Rc3h1	802.009	0.185099	0.110543	1.67446	0.0940396	0.128643
ENSMUSG00000043467	Zbtb37	39.9102	-0.995819	0.255932	-3.89095	9.98509e-05	0.000236163
ENSMUSG00000053332	Gas5	1618.65	1.1626	0.094571	12.2934	9.8317e-35	3.26706e-33
ENSMUSG00000026709	Dars2	426.197	-1.07456	0.104068	-10.3255	5.40309e-25	9.73876e-24
ENSMUSG00000026708	Cenpl	52.9884	0.485181	0.263657	1.8402	0.065739	0.0932205
ENSMUSG00000026705	Klhl20	183.331	0.0141969	0.110316	0.128693	0.897601	0.917622
ENSMUSG00000044835	Ankrd45	64.4044	0.919163	0.243481	3.77509	0.000159948	0.000365897
ENSMUSG00000026701	Prdx6	8775.58	-0.265301	0.0688997	-3.85054	0.000117856	0.000275679
ENSMUSG00000040323	Gm15429	362.284	-0.777216	0.134692	-5.7703	7.91288e-09	3.41948e-08
ENSMUSG00000040297	Suco	165.886	1.02723	0.157196	6.53471	6.37337e-11	3.56639e-10
ENSMUSG00000026698	Pigc	235.563	0.190654	0.106989	1.782	0.0747494	0.104654
ENSMUSG00000026694	Eef1aknmt	245.306	0.623294	0.123516	5.04626	4.50531e-07	1.52089e-06
ENSMUSG00000026696	Vamp4	399.791	-0.3425	0.104576	-3.27513	0.00105612	0.00211903
ENSMUSG00000040225	Prrc2c	461.36	-0.433793	0.10188	-4.25788	2.06376e-05	5.42661e-05
ENSMUSG00000040181	Fmo1	516.239	0.596576	0.157417	3.78978	0.00015078	0.000346224
ENSMUSG00000040170	Fmo2	255.818	0.540822	0.212995	2.53913	0.011113	0.0185102
ENSMUSG00000026586	Prrx1	1532.3	0.0698554	0.121088	0.576895	0.56401	0.624437
ENSMUSG00000040124	Gorab	54.896	-1.44259	0.247559	-5.82725	5.63493e-09	2.4833e-08
ENSMUSG00000102117	Rpsa-ps1	2732.15	0.383935	0.109377	3.51021	0.000447756	0.000954093
ENSMUSG00000026585	Kifap3	806.626	0.0905972	0.107623	0.841803	0.399898	0.464143
ENSMUSG00000026584	Scyl3	64.7205	-1.64966	0.21955	-7.5138	5.74336e-14	4.30691e-13
ENSMUSG00000041396	Mettl18	240.977	0.249512	0.1121	2.2258	0.0260276	0.040232
ENSMUSG00000040918	Slc19a2	86.1274	-0.0767941	0.182476	-0.420846	0.673868	0.725891
ENSMUSG00000026578	Ccdc181	446.188	-0.12881	0.117636	-1.09499	0.27352	0.333354
ENSMUSG00000026577	Blzf1	567.873	-0.955034	0.106018	-9.0082	2.09459e-19	2.51908e-18
ENSMUSG00000026575	Nme7	47.2445	-0.996347	0.218879	-4.55205	5.31264e-06	1.53543e-05
ENSMUSG00000026576	Atp1b1	1014.14	-0.866084	0.131316	-6.59542	4.24059e-11	2.42322e-10
ENSMUSG00000026574	Dpt	1899.04	0.362593	0.11716	3.09484	0.00196917	0.0037667
ENSMUSG00000040848	Sft2d2	777.63	0.469702	0.087242	5.38389	7.2893e-08	2.75817e-07
ENSMUSG00000040843	Tiprl	1719.29	0.578643	0.122056	4.7408	2.12881e-06	6.50802e-06
ENSMUSG00000026571	Dcaf6	1998.11	-0.422432	0.0925531	-4.56421	5.01374e-06	1.45234e-05
ENSMUSG00000026568	Mpc2	11400.6	-0.756391	0.131707	-5.74297	9.30289e-09	3.97485e-08
ENSMUSG00000026566	Mpzl1	133.379	0.449857	0.194865	2.30856	0.0209682	0.0330527
ENSMUSG00000040723	Rcsd1	2730.93	-0.430982	0.0765193	-5.63233	1.77788e-08	7.3392e-08
ENSMUSG00000040713	Creg1	2578.84	0.0391043	0.0812435	0.481322	0.630288	0.686221
ENSMUSG00000026565	Pou2f1	162.304	0.670254	0.149361	4.48747	7.20751e-06	2.03772e-05
ENSMUSG00000026564	Dusp27	1121.68	-0.94526	0.111258	-8.49609	1.96079e-17	2.00117e-16
ENSMUSG00000026563	Tada1	35.3935	-1.7515	0.318418	-5.50064	3.78422e-08	1.49566e-07
ENSMUSG00000040596	Pogk	399.153	-0.00168276	0.10063	-0.0167223	0.986658	0.989339
ENSMUSG00000084093	Gm16418	11257	-0.278616	0.17621	-1.58116	0.113842	0.152562
ENSMUSG00000086925	Gm6286	822.59	0.80657	0.124307	6.48854	8.66733e-11	4.78324e-10
ENSMUSG00000060568	Fam78b	92.0537	0.464644	0.167191	2.77912	0.0054507	0.00963144
ENSMUSG00000026558	Uck2	2222.44	1.12321	0.348197	3.22581	0.00125619	0.00248455
ENSMUSG00000052428	Tmco1	957.514	-1.861	0.115511	-16.1111	2.13339e-58	2.31912e-56
ENSMUSG00000088246	Gm25911	1583.81	0.959931	0.164465	5.8367	5.32437e-09	2.35309e-08
ENSMUSG00000026687	Aldh9a1	592.431	-0.791104	0.10907	-7.25317	4.07131e-13	2.83475e-12
ENSMUSG00000026688	Mgst3	6554.95	-1.29701	0.132875	-9.7611	1.65351e-22	2.50944e-21
ENSMUSG00000015843	Rxrg	3566.59	-0.580499	0.0934163	-6.21411	5.16148e-10	2.60171e-09
ENSMUSG00000052534	Pbx1	1379.44	-0.0166727	0.100506	-0.165888	0.868245	0.89433
ENSMUSG00000058622	Gm5265	226.464	0.536658	0.148836	3.6057	0.000311309	0.000680512
ENSMUSG00000026683	Nuf2	40.2882	2.31106	0.525305	4.39946	1.0852e-05	2.97513e-05
ENSMUSG00000026678	Rgs5	6780.74	-0.133133	0.144248	-0.922944	0.356036	0.419477
ENSMUSG00000038530	Rgs4	231.797	-0.265354	0.155125	-1.71059	0.0871576	0.120119
ENSMUSG00000026675	Hsd17b7	181.045	0.507312	0.166821	3.04105	0.00235756	0.00445554
ENSMUSG00000026674	Ddr2	409.686	0.718063	0.139146	5.1605	2.46286e-07	8.61336e-07
ENSMUSG00000026670	Uap1	1031.03	-0.15442	0.0750557	-2.05741	0.0396471	0.058914
ENSMUSG00000026667	Uhmk1	773.403	0.786754	0.126143	6.23699	4.46074e-10	2.26559e-09
ENSMUSG00000102752	Gm7694	216.172	0.403174	0.147403	2.73518	0.00623453	0.0109065
ENSMUSG00000102193	Gm7299	788.103	0.7889	0.103728	7.60547	2.83867e-14	2.20536e-13
ENSMUSG00000038463	Olfml2b	126.678	0.867711	0.205189	4.22884	2.34897e-05	6.1283e-05
ENSMUSG00000026663	Atf6	1377.09	0.146532	0.0901171	1.62602	0.103945	0.140616
ENSMUSG00000026659	Dusp12	279.316	0.129447	0.11019	1.17476	0.240092	0.296956
ENSMUSG00000089838	Gm2962	4033.97	-0.707007	0.118669	-5.95778	2.55689e-09	1.17829e-08
ENSMUSG00000026656	Fcgr2b	206.355	1.29445	0.337329	3.83735	0.000124369	0.00028985
ENSMUSG00000059089	Fcgr4	47.564	2.78766	0.577925	4.82357	1.41013e-06	4.42476e-06
ENSMUSG00000059498	Fcgr3	409.657	0.705107	0.323437	2.18005	0.029254	0.0446969
ENSMUSG00000026649	Cfap126	133.382	0.560889	0.183369	3.0588	0.00222223	0.00421911
ENSMUSG00000058076	Sdhc	13341.8	0.117201	0.103879	1.12824	0.259217	0.317827
ENSMUSG00000038370	Pcp4l1	8144.94	-0.159403	0.0923504	-1.72607	0.0843351	0.116607
ENSMUSG00000005674	Tomm40l	467.872	-1.48196	0.112592	-13.1622	1.44771e-39	6.34412e-38
ENSMUSG00000005681	Apoa2	50.1306	-0.441801	0.210645	-2.09737	0.0359605	0.0539447
ENSMUSG00000058715	Fcer1g	588.651	2.16517	0.472531	4.58207	4.60399e-06	1.33945e-05
ENSMUSG00000013593	Ndufs2	27360	-0.467979	0.118222	-3.95848	7.54294e-05	0.000181369
ENSMUSG00000052423	B4galt3	74.83	-0.963122	0.198279	-4.85742	1.18928e-06	3.77484e-06
ENSMUSG00000062729	Ppox	311.322	-0.49545	0.141011	-3.51355	0.000442154	0.000943016
ENSMUSG00000053483	Usp21	458.187	-0.432	0.0897727	-4.81215	1.49316e-06	4.66442e-06
ENSMUSG00000062963	Ufc1	2801.01	-0.479216	0.0790169	-6.06472	1.3218e-09	6.3565e-09
ENSMUSG00000079137	Rpl27-ps1	8655.75	1.33843	0.116518	11.4869	1.53468e-30	3.97064e-29
ENSMUSG00000013973	Dedd	69.1459	-1.76824	0.233517	-7.57223	3.66885e-14	2.80831e-13
ENSMUSG00000013997	Nit1	938.481	-0.271693	0.0749194	-3.62647	0.000287317	0.000631511
ENSMUSG00000006412	Pfdn2	3219.9	0.771222	0.064208	12.0113	3.0991e-33	9.48879e-32
ENSMUSG00000048865	Arhgap30	118.987	1.62223	0.295192	5.49552	3.8957e-08	1.53583e-07
ENSMUSG00000026641	Usf1	2001.28	1.091	0.0762152	14.3147	1.7712e-46	1.14989e-44
ENSMUSG00000038235	F11r	600.793	0.86207	0.0785892	10.9693	5.36698e-28	1.17596e-26
ENSMUSG00000060244	Alyref2	76.5116	-0.494937	0.175079	-2.82693	0.00469963	0.0084138
ENSMUSG00000004707	Ly9	35.2829	3.50142	0.638571	5.48321	4.17671e-08	1.63603e-07
ENSMUSG00000015355	Cd48	63.667	1.37785	0.38901	3.54195	0.000397185	0.0008534
ENSMUSG00000059058	Tma7-ps	635.631	-1.65154	0.181237	-9.11257	8.04509e-20	1.0046e-18
ENSMUSG00000038147	Cd84	106.333	2.90155	0.65359	4.4394	9.02089e-06	2.51491e-05
ENSMUSG00000003458	Ncstn	278.416	0.306404	0.155706	1.96783	0.0490873	0.0716659
ENSMUSG00000026553	Copa	2197.43	-0.0228452	0.068883	-0.331652	0.740152	0.784754
ENSMUSG00000003464	Pex19	4186.85	0.325512	0.101306	3.21316	0.00131282	0.00258854
ENSMUSG00000089803	Gm10171	5197.91	-1.21295	0.133747	-9.06901	1.20105e-19	1.47611e-18
ENSMUSG00000026554	Dcaf8	4947.11	0.24088	0.0964226	2.49817	0.0124835	0.0205802
ENSMUSG00000013698	Pea15a	2376.38	0.645714	0.146983	4.39313	1.11732e-05	3.05959e-05
ENSMUSG00000007122	Casq1	226.644	-0.0254631	0.24279	-0.104877	0.916473	0.933854
ENSMUSG00000038034	Igsf8	189.181	1.06167	0.24221	4.38326	1.16915e-05	3.18906e-05
ENSMUSG00000007097	Atp1a2	13754.9	0.271192	0.180565	1.50191	0.133121	0.175711
ENSMUSG00000050229	Pigm	153.239	0.630314	0.151841	4.15114	3.3083e-05	8.41964e-05
ENSMUSG00000026548	Slamf9	188.866	1.71457	0.300411	5.70741	1.14711e-08	4.83934e-08
ENSMUSG00000026547	Tagln2	1343.06	0.705274	0.212163	3.32421	0.000886687	0.0018057
ENSMUSG00000026544	Dusp23	757.954	0.377647	0.098212	3.84522	0.000120442	0.000281305
ENSMUSG00000060128	Gm2710	401.909	-0.0271849	0.141041	-0.192744	0.847159	0.877444
ENSMUSG00000070501	Ifi214	27.6167	1.98205	0.528663	3.74918	0.000177415	0.000403093
ENSMUSG00000043263	Ifi209	79.8377	1.91595	0.422149	4.53858	5.66356e-06	1.63013e-05
ENSMUSG00000073490	Ifi207	185.119	1.35768	0.278843	4.86898	1.12177e-06	3.57108e-06
ENSMUSG00000073489	Ifi204	205.399	1.39858	0.336621	4.15476	3.25624e-05	8.29619e-05
ENSMUSG00000090272	Mndal	254.323	0.354829	0.174203	2.03687	0.0416631	0.0617005
ENSMUSG00000026536	Ifi211	304.534	1.15472	0.257609	4.48248	7.37818e-06	2.08345e-05
ENSMUSG00000039997	Ifi203	316.431	0.492467	0.158292	3.11113	0.00186372	0.00358406
ENSMUSG00000054203	Ifi205	272.996	0.956674	0.245708	3.89354	9.8793e-05	0.0002337
ENSMUSG00000026532	Spta1	174.507	-0.335348	0.254793	-1.31616	0.188122	0.238693
ENSMUSG00000026527	Rgs7	29.1138	-1.976	0.359189	-5.5013	3.77009e-08	1.49064e-07
ENSMUSG00000026526	Fh1	11334.4	-1.0917	0.112396	-9.71296	2.6551e-22	3.93579e-21
ENSMUSG00000078185	Chml	138.686	0.0130165	0.174567	0.0745646	0.940561	0.952929
ENSMUSG00000078184	Rbm8a2	208.961	1.30272	0.127546	10.2138	1.72036e-24	3.00805e-23
ENSMUSG00000057335	Cep170	157.625	0.0749833	0.158361	0.473495	0.63586	0.69159
ENSMUSG00000026504	Sdccag8	255.744	-0.18528	0.103115	-1.79682	0.0723638	0.101659
ENSMUSG00000019699	Akt3	328.637	0.34894	0.106195	3.28585	0.00101674	0.00204559
ENSMUSG00000063659	Zbtb18	655.149	0.631914	0.158498	3.98688	6.69475e-05	0.000162564
ENSMUSG00000015961	Adss	131.211	1.02284	0.198897	5.14253	2.71059e-07	9.41555e-07
ENSMUSG00000089657	Gm16585	152.36	1.3526	0.225516	5.9978	2.00005e-09	9.37076e-09
ENSMUSG00000102493	Gm8010	31.1813	-1.59133	0.286638	-5.55172	2.82868e-08	1.13528e-07
ENSMUSG00000026502	Desi2	550.803	-0.324846	0.134996	-2.40633	0.0161135	0.0260083
ENSMUSG00000104126	Gm37486	122.561	0.377339	0.155741	2.42287	0.0153983	0.0249285
ENSMUSG00000086350	B230369F24Rik	243.664	0.281151	0.176774	1.59045	0.111733	0.15008
ENSMUSG00000026500	Cox20	94.8661	-1.74479	0.222841	-7.82973	4.88926e-15	4.10552e-14
ENSMUSG00000039630	Hnrnpu	3903.06	0.0521568	0.0557436	0.935655	0.349451	0.412522
ENSMUSG00000104279	Gm38300	156.915	0.425662	0.149703	2.84339	0.00446368	0.00802798
ENSMUSG00000026495	Efcab2	2763.38	-0.0610619	0.12147	-0.50269	0.615183	0.671914
ENSMUSG00000026494	Kif26b	106.793	0.626337	0.273892	2.28681	0.0222071	0.0348373
ENSMUSG00000055067	Smyd3	247.625	0.226499	0.101485	2.23186	0.0256241	0.039687
ENSMUSG00000096474	Gm5561	1611.38	-0.048494	0.121262	-0.399912	0.689221	0.739306
ENSMUSG00000026492	Tfb2m	2393.28	0.0621845	0.140686	0.44201	0.658482	0.712107
ENSMUSG00000038949	Cnst	1403.33	-0.232068	0.102237	-2.2699	0.0232138	0.0362825
ENSMUSG00000038936	Sccpdh	3008.71	-0.259105	0.0793755	-3.26429	0.00109737	0.00219083
ENSMUSG00000087236	Kif28	59.2726	0.034576	0.217492	0.158976	0.873688	0.898879
ENSMUSG00000026491	Ahctf1	302.597	-0.0242884	0.138977	-0.174766	0.861263	0.889032
ENSMUSG00000026490	Cdc42bpa	492.857	-0.362646	0.0985941	-3.67817	0.000234914	0.000522888
ENSMUSG00000026489	Coq8a	15126.6	-0.696955	0.0924557	-7.53825	4.76306e-14	3.60456e-13
ENSMUSG00000010609	Psen2	322.238	1.46909	0.154171	9.52898	1.58843e-21	2.21858e-20
ENSMUSG00000055676	Gm5069	170.239	-0.639872	0.170902	-3.74408	0.000181056	0.000410766
ENSMUSG00000038855	Itpkb	1469.58	0.234715	0.09983	2.35115	0.0187155	0.0297762
ENSMUSG00000053963	Stum	139.387	-0.238093	0.216563	-1.09941	0.271587	0.331142
ENSMUSG00000026496	Parp1	729.848	-0.010782	0.161542	-0.0667444	0.946785	0.957713
ENSMUSG00000058729	Lin9	58.8318	0.712615	0.18358	3.88177	0.000103699	0.000244604
ENSMUSG00000026499	Acbd3	366.568	-0.775135	0.130197	-5.95355	2.62385e-09	1.20637e-08
ENSMUSG00000060743	H3f3a	2966.21	-2.87922	0.218693	-13.1656	1.38425e-39	6.12345e-38
ENSMUSG00000073485	H3f3aos	46.0577	0.491024	0.291351	1.68533	0.0919245	0.126032
ENSMUSG00000038806	Sde2	420.208	0.128527	0.107888	1.1913	0.233535	0.289733
ENSMUSG00000103979	Gm20305	461.557	0.718725	0.138365	5.1944	2.0538e-07	7.28202e-07
ENSMUSG00000026520	Pycr2	696.195	0.33657	0.076995	4.37133	1.23495e-05	3.35402e-05
ENSMUSG00000026519	Tmem63a	259.788	0.529113	0.128381	4.12142	3.76547e-05	9.49016e-05
ENSMUSG00000038776	Ephx1	273.583	0.105147	0.208413	0.504511	0.613903	0.670986
ENSMUSG00000026516	Nvl	345.789	-0.0274947	0.0919417	-0.299045	0.764906	0.806752
ENSMUSG00000062169	Cnih4	987.364	-0.177789	0.0728402	-2.4408	0.0146547	0.0238263
ENSMUSG00000038733	Wdr26	2889.07	0.080376	0.0689037	1.1665	0.243414	0.300527
ENSMUSG00000081214	Rpl35a-ps2	9746.77	1.32259	0.119362	11.0804	1.56087e-28	3.54177e-27
ENSMUSG00000004880	Lbr	97.7386	-0.10716	0.145515	-0.73642	0.461475	0.525863
ENSMUSG00000022995	Enah	3722.64	0.816451	0.160454	5.08838	3.61133e-07	1.23396e-06
ENSMUSG00000026511	Srp9	6357.94	1.15453	0.0845926	13.6481	2.07073e-42	1.09992e-40
ENSMUSG00000038633	Degs1	946.136	0.470544	0.111304	4.22755	2.36254e-05	6.16254e-05
ENSMUSG00000047539	Fbxo28	682.87	0.061216	0.100119	0.611433	0.540913	0.602288
ENSMUSG00000026510	Trp53bp2	279.763	0.641518	0.130608	4.91177	9.02586e-07	2.92174e-06
ENSMUSG00000026509	Capn2	1761.92	0.0698713	0.0959896	0.727905	0.466672	0.531094
ENSMUSG00000030768	Disp1	139.877	-0.394514	0.155304	-2.54028	0.0110765	0.0184556
ENSMUSG00000102478	BC085271	133.578	0.00267879	0.1549	0.0172937	0.986202	0.988953
ENSMUSG00000046836	Brox	806.202	0.0889234	0.067622	1.31501	0.188507	0.239117
ENSMUSG00000042901	Aida	966.124	0.320198	0.0802057	3.99221	6.54613e-05	0.000159203
ENSMUSG00000056050	Mia3	450.178	0.0317085	0.0999076	0.317378	0.750957	0.794268
ENSMUSG00000072258	Taf1a	472.855	0.0611773	0.168663	0.362719	0.716815	0.764228
ENSMUSG00000039384	Dusp10	248.219	-0.492027	0.143269	-3.43429	0.000594108	0.00124198
ENSMUSG00000044854	1700056E22Rik	105.02	0.739456	0.170164	4.34555	1.38927e-05	3.75225e-05
ENSMUSG00000039377	Hlx	138.07	0.565196	0.187853	3.00872	0.00262351	0.00491378
ENSMUSG00000073481	2020-03-02	1759.24	0.876361	0.0821916	10.6624	1.5259e-26	3.00529e-25
ENSMUSG00000039349	C130074G19Rik	801.212	1.0256	0.132159	7.76033	8.47101e-15	6.9184e-14
ENSMUSG00000026620	Mark1	319.626	-0.0576792	0.149987	-0.38456	0.700563	0.749466
ENSMUSG00000039318	Rab3gap2	247.739	-0.0567837	0.150232	-0.377974	0.70545	0.754003
ENSMUSG00000026618	Iars2	1995.01	-0.7783	0.100087	-7.77627	7.46947e-15	6.14697e-14
ENSMUSG00000026617	Bpnt1	353.152	-0.794841	0.0948671	-8.37846	5.36246e-17	5.30683e-16
ENSMUSG00000026615	Eprs	1690.56	-0.132484	0.127063	-1.04267	0.297103	0.358543
ENSMUSG00000102546	Gm9722	95.71	-1.19256	0.174904	-6.81835	9.20904e-12	5.65652e-11
ENSMUSG00000039246	Lyplal1	43.2025	-0.0707336	0.258216	-0.273932	0.784137	0.823112
ENSMUSG00000039239	Tgfb2	221.894	1.4579	0.205004	7.11159	1.14711e-12	7.71875e-12
ENSMUSG00000001305	Rrp15	285.453	-0.820385	0.104952	-7.81679	5.41887e-15	4.52853e-14
ENSMUSG00000039210	Gpatch2	194.318	0.472329	0.12442	3.79625	0.000146899	0.000337809
ENSMUSG00000104394	Gm37254	53.9155	0.615856	0.275324	2.23684	0.0252968	0.0392251
ENSMUSG00000026610	Esrrg	502.319	-1.57489	0.172249	-9.14312	6.06785e-20	7.6382e-19
ENSMUSG00000026608	Kctd3	250.961	-0.310852	0.105114	-2.9573	0.00310345	0.0057376
ENSMUSG00000102824	Pdcd5-ps	3102.82	0.279536	0.159248	1.75535	0.0791993	0.110311
ENSMUSG00000026605	Cenpf	547.291	0.264467	0.218743	1.20903	0.226651	0.282318
ENSMUSG00000026604	Ptpn14	758.383	-0.0689972	0.0915378	-0.753756	0.450995	0.515597
ENSMUSG00000026603	Smyd2	1663.37	-2.49152	0.109229	-22.81	3.64628e-115	3.19573e-112
ENSMUSG00000010175	Prox1	1440.68	-0.164139	0.156107	-1.05146	0.293049	0.35417
ENSMUSG00000079045	Prox1os	47.645	-0.0467286	0.2074	-0.225306	0.821741	0.855541
ENSMUSG00000089872	Rps6kc1	466.417	-0.163336	0.080032	-2.04089	0.0412619	0.0611516
ENSMUSG00000026634	Angel2	746.975	0.481535	0.0798228	6.03255	1.61392e-09	7.66669e-09
ENSMUSG00000026632	Tatdn3	213.2	-0.737896	0.131698	-5.60293	2.10752e-08	8.60372e-08
ENSMUSG00000026628	Atf3	275.917	0.985947	0.301916	3.26563	0.00109221	0.00218178
ENSMUSG00000037499	Nenf	5057.86	0.710912	0.0859718	8.26914	1.34932e-16	1.29422e-15
ENSMUSG00000026627	Pacc1	52.3357	0.485721	0.20936	2.32002	0.0203396	0.0321377
ENSMUSG00000026626	Ppp2r5a	5546.83	0.344283	0.0862214	3.99301	6.52395e-05	0.000158746
ENSMUSG00000104341	Gm37688	76.5542	-0.0381799	0.199065	-0.191796	0.847902	0.878148
ENSMUSG00000037461	Ints7	229.455	1.01202	0.116796	8.66485	4.52106e-18	4.89566e-17
ENSMUSG00000026623	Lpgat1	1712.41	0.0596046	0.0772372	0.771708	0.440287	0.504836
ENSMUSG00000026622	Nek2	50.7033	2.5419	0.434353	5.85216	4.85223e-09	2.15598e-08
ENSMUSG00000037434	Slc30a1	257.937	0.198241	0.138357	1.43282	0.151909	0.197389
ENSMUSG00000026637	Traf5	82.0421	1.0119	0.215207	4.70199	2.57643e-06	7.78312e-06
ENSMUSG00000103653	Gstp-ps	4931.09	0.654047	0.0902843	7.2443	4.34666e-13	3.01599e-12
ENSMUSG00000037395	Rcor3	410.693	-0.0595408	0.166521	-0.357556	0.720675	0.767527
ENSMUSG00000097316	Gm10516	52.6559	-0.0940249	0.242417	-0.387864	0.698117	0.747248
ENSMUSG00000037375	Hhat	56.3762	0.401099	0.207821	1.93003	0.0536036	0.0775971
ENSMUSG00000016262	Sertad4	77.2384	-0.602138	0.19505	-3.08709	0.00202124	0.00386261
ENSMUSG00000102162	Gm2367	70.923	0.877328	0.229606	3.82102	0.000132902	0.000307894
ENSMUSG00000016181	Utp25	147.063	0.0139656	0.129099	0.108178	0.913855	0.931389
ENSMUSG00000079144	A130010J15Rik	179.219	-0.114714	0.133554	-0.858937	0.390375	0.454708
ENSMUSG00000026639	Lamb3	714.745	-0.461981	0.189553	-2.43721	0.0148009	0.0240419
ENSMUSG00000016194	Hsd11b1	98.7858	-0.523616	0.196713	-2.66183	0.00777182	0.0133428
ENSMUSG00000009633	G0s2	2338.61	-0.584983	0.0962794	-6.07589	1.23305e-09	5.95423e-09
ENSMUSG00000104348	Gm37691	182.259	-0.255275	0.181705	-1.40488	0.160056	0.206768
ENSMUSG00000026640	Plxna2	240.261	-0.456334	0.157764	-2.89251	0.0038218	0.00696196
ENSMUSG00000016494	Cd34	1398.33	0.451925	0.0844024	5.35441	8.58373e-08	3.2169e-07
ENSMUSG00000016481	Cr1l	824.629	-0.471072	0.078111	-6.0308	1.63153e-09	7.73721e-09
ENSMUSG00000050530	Fam171a1	297.594	0.503475	0.102506	4.91165	9.03148e-07	2.92288e-06
ENSMUSG00000026643	Nmt2	321.853	0.876201	0.158823	5.51683	3.45162e-08	1.37155e-07
ENSMUSG00000049950	Rpp38	115.691	-0.873787	0.157156	-5.56	2.69776e-08	1.088e-07
ENSMUSG00000026644	Acbd7	28.3108	-1.22658	0.324876	-3.77553	0.000159665	0.00036537
ENSMUSG00000026650	Meig1	85.4311	-3.00722	0.285	-10.5516	4.99128e-26	9.5488e-25
ENSMUSG00000026646	Suv39h2	52.6391	0.202136	0.224517	0.900312	0.367954	0.43211
ENSMUSG00000109865	Hspa14	698.282	-0.112753	0.0748638	-1.50611	0.13204	0.174448
ENSMUSG00000051396	Gm45902	78.2298	1.21584	0.1878	6.47411	9.53711e-11	5.2385e-10
ENSMUSG00000039496	Cdnf	390.41	-0.481509	0.157109	-3.0648	0.00217817	0.00413882
ENSMUSG00000081278	Gm13186	57.6074	-1.44689	0.240439	-6.01773	1.76885e-09	8.35169e-09
ENSMUSG00000082580	Gm13182	450.803	0.623237	0.113441	5.49393	3.9308e-08	1.54836e-07
ENSMUSG00000026655	Fam107b	104.23	0.296574	0.224869	1.31888	0.187211	0.237686
ENSMUSG00000081070	Gm13181	449.297	1.06638	0.111535	9.56095	1.16682e-21	1.65276e-20
ENSMUSG00000026657	Frmd4a	594.631	-0.191528	0.109563	-1.74811	0.0804452	0.111769
ENSMUSG00000039449	Prpf18	1052.77	-0.286519	0.0982674	-2.91571	0.0035488	0.0065052
ENSMUSG00000083378	Gm13196	80.2855	0.485254	0.225957	2.14755	0.0317495	0.0481218
ENSMUSG00000048186	Bend7	116.268	-0.0731599	0.144924	-0.504815	0.613689	0.670857
ENSMUSG00000026662	Sephs1	499.402	0.263989	0.110655	2.38569	0.017047	0.0273826
ENSMUSG00000026664	Phyh	16671.3	-0.580545	0.147755	-3.9291	8.52642e-05	0.000203551
ENSMUSG00000069188	Gm13192	5665.09	1.2312	0.116103	10.6044	2.84332e-26	5.55318e-25
ENSMUSG00000026669	Mcm10	21.3295	3.0319	0.673989	4.49844	6.84529e-06	1.94275e-05
ENSMUSG00000026672	Optn	2862.68	-0.00977346	0.115556	-0.0845781	0.932597	0.94657
ENSMUSG00000039145	Camk1d	104.129	1.00056	0.245148	4.08147	4.47511e-05	0.000111464
ENSMUSG00000082013	Gm13216	362.182	-0.618306	0.158649	-3.89733	9.72599e-05	0.000230307
ENSMUSG00000039128	Cdc123	1592.24	0.0640612	0.0693577	0.923634	0.355677	0.419095
ENSMUSG00000025817	Nudt5	344.665	-0.0646259	0.153708	-0.420445	0.67416	0.726095
ENSMUSG00000043241	Upf2	429.9	0.0774074	0.0761038	1.01713	0.309092	0.371191
ENSMUSG00000045319	Proser2	227.705	0.392805	0.12086	3.25008	0.00115371	0.0022945
ENSMUSG00000039063	Echdc3	1578.52	-0.897568	0.11604	-7.73497	1.03431e-14	8.39842e-14
ENSMUSG00000039046	Usp6nl	186.434	0.61669	0.148122	4.16338	3.13565e-05	8.01516e-05
ENSMUSG00000002107	Celf2	1204.72	0.584041	0.12851	4.5447	5.50128e-06	1.58701e-05
ENSMUSG00000065824	Gm26315	80.8246	1.50437	0.381563	3.94264	8.05899e-05	0.000193083
ENSMUSG00000025782	Taf3	307.132	0.822155	0.131968	6.22997	4.66536e-10	2.36523e-09
ENSMUSG00000025781	Atp5c1	31282	-0.744863	0.152776	-4.87552	1.08524e-06	3.46343e-06
ENSMUSG00000037262	Kin	300.058	0.336173	0.0961049	3.49798	0.000468794	0.000995743
ENSMUSG00000025780	Itih5	78.9833	-0.0399729	0.209797	-0.190531	0.848893	0.87898
ENSMUSG00000026778	Prkcq	210.407	0.719078	0.193263	3.72073	0.000198651	0.000448219
ENSMUSG00000082424	Gm13292	278.447	-2.70862	0.270768	-10.0035	1.47149e-23	2.3966e-22
ENSMUSG00000026773	Pfkfb3	124.663	1.58769	0.266394	5.95992	2.52369e-09	1.16375e-08
ENSMUSG00000037197	Rbm17	2015.36	0.568118	0.0746649	7.6089	2.76443e-14	2.15125e-13
ENSMUSG00000023206	Il15ra	278.798	-1.10895	0.117749	-9.41791	4.60166e-21	6.24072e-20
ENSMUSG00000058594	Fbh1	1419.89	-0.86725	0.0813114	-10.6658	1.47137e-26	2.91015e-25
ENSMUSG00000047909	Ankrd16	207.108	0.0785089	0.12212	0.642883	0.5203	0.582881
ENSMUSG00000080801	Gm13310	30.6724	-1.95266	0.332344	-5.87544	4.21728e-09	1.89003e-08
ENSMUSG00000026768	Itga8	22.4026	-1.28669	0.378349	-3.4008	0.00067188	0.00139145
ENSMUSG00000026767	Mindy3	177.66	-0.857588	0.12337	-6.95137	3.61751e-12	2.30374e-11
ENSMUSG00000026730	Pter	279.37	-0.141866	0.108211	-1.31101	0.189855	0.240682
ENSMUSG00000026727	Rsu1	348.99	-0.905803	0.146381	-6.18798	6.09419e-10	3.04666e-09
ENSMUSG00000026723	Trdmt1	198.114	-1.11687	0.170647	-6.54494	5.95188e-11	3.33452e-10
ENSMUSG00000026728	Vim	2902.91	-0.462295	0.249665	-1.85166	0.0640741	0.0911639
ENSMUSG00000063275	Hacd1	1229.12	-0.356206	0.0917744	-3.88132	0.000103889	0.000245011
ENSMUSG00000026718	Stam	340.732	-0.0329976	0.144424	-0.228477	0.819275	0.853163
ENSMUSG00000083545	Gm13320	331.566	0.922077	0.161718	5.70177	1.18569e-08	4.99458e-08
ENSMUSG00000026712	Mrc1	439.333	1.20336	0.229947	5.23319	1.66611e-07	5.96473e-07
ENSMUSG00000057914	Cacnb2	1496.6	0.580673	0.112612	5.15639	2.5175e-07	8.7845e-07
ENSMUSG00000070271	Gm13268	1822.09	-0.207984	0.183422	-1.13391	0.256831	0.315233
ENSMUSG00000085281	Gm13316	52.5147	-2.53496	0.260712	-9.72324	2.40021e-22	3.59063e-21
ENSMUSG00000026707	Nsun6	76.8507	-0.408954	0.17329	-2.35994	0.018278	0.0291231
ENSMUSG00000017418	Arl5b	305.792	-0.0693252	0.15386	-0.450574	0.652297	0.706562
ENSMUSG00000083860	Gm13313	41.4217	-0.848714	0.225449	-3.76455	0.000166851	0.000380385
ENSMUSG00000082632	Gm13365	79.114	-0.082595	0.333259	-0.24784	0.804258	0.840521
ENSMUSG00000026748	Plxdc2	276.86	-0.137201	0.135184	-1.01492	0.310142	0.372261
ENSMUSG00000053702	Nebl	3243.39	-0.171516	0.109673	-1.56389	0.117844	0.157444
ENSMUSG00000054057	A930004D18Rik	249.378	-0.540029	0.111457	-4.84516	1.26507e-06	4.00003e-06
ENSMUSG00000054074	Skida1	105.098	0.0859259	0.184482	0.465769	0.641381	0.696784
ENSMUSG00000026743	Mllt10	254.557	0.0892611	0.121025	0.737545	0.460791	0.525126
ENSMUSG00000026740	Dnajc1	288.099	0.627389	0.131895	4.75674	1.96747e-06	6.05306e-06
ENSMUSG00000086882	Gm13352	153.599	-0.872039	0.559708	-1.55803	0.119227	0.159109
ENSMUSG00000051154	Commd3	2252.74	-0.912695	0.0863711	-10.5671	4.23223e-26	8.186e-25
ENSMUSG00000026739	Bmi1	995.914	-0.279001	0.181459	-1.53754	0.124161	0.164908
ENSMUSG00000026737	Pip4k2a	352.568	0.913983	0.159834	5.71834	1.07571e-08	4.54908e-08
ENSMUSG00000023094	Msrb2	2911.51	-0.976414	0.0761026	-12.8302	1.11028e-37	4.34902e-36
ENSMUSG00000043415	Otud1	625.959	0.979567	0.23438	4.1794	2.92283e-05	7.51362e-05
ENSMUSG00000036617	Etl4	434.249	-0.601586	0.153134	-3.92849	8.54809e-05	0.000203989
ENSMUSG00000060795	Gm13363	126.232	-2.10508	0.24763	-8.50094	1.88056e-17	1.92209e-16
ENSMUSG00000081128	Gm13328	467.774	-1.544	0.128424	-12.0226	2.7017e-33	8.30831e-32
ENSMUSG00000036591	Arhgap21	773.278	-0.504054	0.113826	-4.42829	9.4985e-06	2.63496e-05
ENSMUSG00000075514	Gm13375	353.649	-1.14742	0.161564	-7.10193	1.23026e-12	8.24664e-12
ENSMUSG00000026679	Enkur	27.5021	-2.20636	0.395414	-5.57988	2.40689e-08	9.75487e-08
ENSMUSG00000048550	Thnsl1	298.025	-0.10922	0.101389	-1.07724	0.281373	0.341767
ENSMUSG00000082516	Gm13342	590.783	-2.2748	0.216269	-10.5184	7.10768e-26	1.35239e-24
ENSMUSG00000083863	Gm13341	6210.26	0.948348	0.229089	4.13964	3.47846e-05	8.81431e-05
ENSMUSG00000083563	Gm13340	19066.6	1.06944	0.212431	5.03428	4.7964e-07	1.6114e-06
ENSMUSG00000082884	Gm13339	256.665	0.94192	0.356574	2.64158	0.00825198	0.0141102
ENSMUSG00000026786	Apbb1ip	112.095	1.88994	0.302285	6.25218	4.04775e-10	2.06857e-09
ENSMUSG00000026784	Pdss1	303.496	-2.7177	0.132374	-20.5305	1.15036e-93	4.609e-91
ENSMUSG00000058835	Abi1	417.545	0.380789	0.161928	2.35159	0.0186934	0.0297512
ENSMUSG00000026781	Acbd5	386.817	-0.06276	0.151099	-0.415356	0.677882	0.729404
ENSMUSG00000026775	Yme1l1	815.65	-0.994836	0.0971955	-10.2354	1.37606e-24	2.42723e-23
ENSMUSG00000084098	Gm13422	147.541	0.0515367	0.133591	0.385779	0.69966	0.748614
ENSMUSG00000026771	Spopl	723.761	-0.916636	0.0842165	-10.8843	1.36968e-27	2.90575e-26
ENSMUSG00000083373	Gm13392	1262.49	0.94119	0.172657	5.4512	5.00297e-08	1.93429e-07
ENSMUSG00000026986	Hnmt	151.674	-0.272936	0.196983	-1.38558	0.165875	0.213537
ENSMUSG00000026981	Il1rn	41.5606	4.79856	0.683675	7.01878	2.23819e-12	1.45982e-11
ENSMUSG00000026979	Psd4	44.2766	1.74041	0.404951	4.29783	1.72479e-05	4.59039e-05
ENSMUSG00000084241	Gm13416	133.757	-0.0578412	0.157935	-0.366233	0.714191	0.761836
ENSMUSG00000036893	Ehmt1	316.777	-0.191773	0.115138	-1.6656	0.0957934	0.130736
ENSMUSG00000026972	Arrdc1	61.92	1.0848	0.306492	3.53941	0.000401018	0.000861044
ENSMUSG00000026974	Zmynd19	478.866	-0.194496	0.101585	-1.91462	0.0555415	0.0801706
ENSMUSG00000026975	Dph7	139.763	-0.156073	0.146398	-1.06609	0.286385	0.346893
ENSMUSG00000036850	Mrpl41	3757.44	-0.00386609	0.0822214	-0.0470204	0.962497	0.970246
ENSMUSG00000036833	Pnpla7	243.05	0.0140726	0.147885	0.095159	0.924189	0.939531
ENSMUSG00000084383	Gm13370	199.36	0.262604	0.164727	1.59417	0.110897	0.149043
ENSMUSG00000006476	Nsmf	252.119	0.567231	0.183922	3.08408	0.00204181	0.0038982
ENSMUSG00000059555	Tor4a	78.5917	0.451023	0.201976	2.23305	0.0255455	0.0395785
ENSMUSG00000013465	Nelfb	1135.09	-0.246667	0.0599359	-4.11552	3.86316e-05	9.71192e-05
ENSMUSG00000036752	Tubb4b	8537	-0.748913	0.148993	-5.02649	4.99529e-07	1.67381e-06
ENSMUSG00000044628	Rnf208	84.5416	0.828939	0.218037	3.80182	0.000143637	0.000330905
ENSMUSG00000078201	Tmem203	142.176	0.697706	0.1425	4.8962	9.77097e-07	3.13974e-06
ENSMUSG00000048707	Tprn	200.526	0.290536	0.158541	1.83256	0.0668682	0.0946304
ENSMUSG00000026966	Ssna1	892.171	-0.701534	0.0826993	-8.48295	2.19555e-17	2.23426e-16
ENSMUSG00000026965	Anapc2	760.745	-0.572941	0.0825875	-6.93737	3.99457e-12	2.53236e-11
ENSMUSG00000036646	Man1b1	475.392	0.722255	0.111497	6.47782	9.30589e-11	5.11951e-10
ENSMUSG00000026958	Dpp7	55.6165	1.83355	0.3992	4.59307	4.36782e-06	1.27524e-05
ENSMUSG00000026956	Uap1l1	324.657	0.592995	0.259764	2.28282	0.0224408	0.0351763
ENSMUSG00000015085	Entpd2	166.262	0.723686	0.157741	4.58782	4.479e-06	1.30634e-05
ENSMUSG00000015094	Npdc1	408.546	0.781365	0.165147	4.73133	2.23049e-06	6.79518e-06
ENSMUSG00000026944	Abca2	260.73	-2.30869	0.155068	-14.8882	3.92988e-50	2.99504e-48
ENSMUSG00000047617	Paxx	634.421	0.516831	0.105217	4.91207	9.01209e-07	2.91795e-06
ENSMUSG00000015090	Ptgds	4716.73	0.090907	0.225269	0.403549	0.686545	0.736886
ENSMUSG00000015083	C8g	76.1543	-0.834826	0.178986	-4.6642	3.09817e-06	9.25164e-06
ENSMUSG00000015095	Fbxw5	2630.47	-0.566829	0.0720402	-7.86823	3.59696e-15	3.06441e-14
ENSMUSG00000026942	Traf2	580.243	0.198199	0.10989	1.80362	0.0712912	0.100323
ENSMUSG00000015092	Edf1	6261.9	-1.10176	0.103896	-10.6045	2.84125e-26	5.55318e-25
ENSMUSG00000036504	Phpt1	846.222	0.571229	0.0995825	5.73624	9.68011e-09	4.12722e-08
ENSMUSG00000015087	Rabl6	1948.82	-0.149396	0.0836461	-1.78605	0.0740915	0.103815
ENSMUSG00000026939	Tmem141	1930.68	0.290906	0.0848607	3.42804	0.000607948	0.00126864
ENSMUSG00000049086	Bmyc	208.202	-0.00591732	0.118789	-0.0498138	0.960271	0.968629
ENSMUSG00000026933	Camsap1	974.849	0.599899	0.105221	5.70133	1.18878e-08	5.0061e-08
ENSMUSG00000036352	Ubac1	2697.38	0.0285244	0.100062	0.285068	0.775592	0.816036
ENSMUSG00000026932	Nacc2	746.046	0.385182	0.102465	3.75917	0.000170478	0.000388222
ENSMUSG00000087679	Tmem250-ps	3838.75	0.559814	0.0685764	8.16337	3.25808e-16	3.04384e-15
ENSMUSG00000036327	Qsox2	196.079	0.266746	0.172934	1.54248	0.122958	0.163555
ENSMUSG00000026930	Gpsm1	5259.94	-0.338365	0.0773079	-4.37685	1.20406e-05	3.2741e-05
ENSMUSG00000075467	Dnlz	2537.85	-0.142066	0.100526	-1.41322	0.157592	0.203861
ENSMUSG00000036281	Snapc4	152.887	0.143634	0.139103	1.03258	0.301802	0.363464
ENSMUSG00000026927	Entr1	1291.31	0.462024	0.0716394	6.4493	1.12371e-10	6.11479e-10
ENSMUSG00000026926	Pmpca	1918.73	-0.864784	0.0908014	-9.52391	1.66788e-21	2.318e-20
ENSMUSG00000026925	Inpp5e	290.041	-1.60002	0.131641	-12.1544	5.43312e-34	1.75146e-32
ENSMUSG00000026924	Sec16a	662.651	-0.00859265	0.0852548	-0.100788	0.919719	0.936209
ENSMUSG00000026923	Notch1	86.1672	0.252374	0.209657	1.20375	0.228687	0.284525
ENSMUSG00000026921	Egfl7	1704.5	0.585384	0.154846	3.78044	0.000156552	0.000358421
ENSMUSG00000026922	Agpat2	1020.3	-0.521456	0.0942174	-5.5346	3.11932e-08	1.24515e-07
ENSMUSG00000036186	Dipk1b	781.456	-0.281574	0.121683	-2.31399	0.0206684	0.0326242
ENSMUSG00000036160	Surf6	283.374	-0.16701	0.102905	-1.62295	0.1046	0.141406
ENSMUSG00000015776	Med22	825.924	0.467883	0.0906665	5.16049	2.46307e-07	8.61336e-07
ENSMUSG00000062647	Rpl7a	12287.3	0.125263	0.102181	1.22589	0.220239	0.275192
ENSMUSG00000015790	Surf1	1120.15	-1.189	0.0943292	-12.6048	1.98705e-36	7.33273e-35
ENSMUSG00000014873	Surf2	364.712	-2.19382	0.121175	-18.1045	2.93438e-73	6.05129e-71
ENSMUSG00000014867	Surf4	2382.43	0.705988	0.110754	6.37439	1.83699e-10	9.75759e-10
ENSMUSG00000052406	Rexo4	353.464	-0.651622	0.131158	-4.96822	6.75702e-07	2.22374e-06
ENSMUSG00000015488	Cacfd1	1643.59	-0.10804	0.0846317	-1.27659	0.201747	0.254393
ENSMUSG00000036040	Adamtsl2	167.8	0.517285	0.175054	2.955	0.00312673	0.0057776
ENSMUSG00000000889	Dbh	239.509	-1.12897	0.159768	-7.06635	1.59067e-12	1.05465e-11
ENSMUSG00000009614	Sardh	336.84	-0.4275	0.115074	-3.715	0.000203205	0.000457464
ENSMUSG00000009621	Vav2	292.883	-0.524761	0.101095	-5.19077	2.09431e-07	7.41442e-07
ENSMUSG00000109946	Brd3os	74.2941	0.0813316	0.224053	0.363002	0.716603	0.764061
ENSMUSG00000026918	Brd3	935.518	0.587499	0.0964931	6.08851	1.13968e-09	5.52811e-09
ENSMUSG00000026917	Wdr5	1318.12	0.264792	0.0845629	3.1313	0.00174034	0.00336386
ENSMUSG00000015846	Rxra	2499.11	0.496299	0.0913306	5.4341	5.50751e-08	2.11826e-07
ENSMUSG00000026837	Col5a1	524.602	1.59146	0.427063	3.72654	0.000194129	0.000438935
ENSMUSG00000026833	Olfm1	203.469	1.70719	0.251682	6.78314	1.17592e-11	7.13852e-11
ENSMUSG00000035829	Ppp1r26	150.384	-0.0863471	0.153355	-0.563055	0.573398	0.63333
ENSMUSG00000035772	Mrps2	1069.21	-0.500314	0.114157	-4.38267	1.17233e-05	3.19712e-05
ENSMUSG00000082895	Rpsa-ps9	5022.4	0.491223	0.0981688	5.00386	5.61934e-07	1.87173e-06
ENSMUSG00000026821	Ralgds	456.468	0.402349	0.121703	3.30599	0.000946408	0.00191646
ENSMUSG00000026816	Gtf3c5	331.886	0.196307	0.0954557	2.05652	0.0397321	0.0590216
ENSMUSG00000026812	Tsc1	627.199	0.118949	0.115163	1.03288	0.301661	0.363325
ENSMUSG00000035666	Gtf3c4	573.647	0.362183	0.0989274	3.6611	0.000251135	0.00055661
ENSMUSG00000026806	Ddx31	114.324	0.440861	0.145857	3.02255	0.00250656	0.00471398
ENSMUSG00000083773	Gm13394	4307.59	-1.6364	0.111784	-14.6389	1.58522e-48	1.11706e-46
ENSMUSG00000026803	Ttf1	136.815	0.100048	0.147336	0.679048	0.497107	0.56077
ENSMUSG00000043535	Setx	399.785	0.0134773	0.12676	0.106322	0.915327	0.932754
ENSMUSG00000035513	Ntng2	62.2663	-0.842076	0.202166	-4.16528	3.1097e-05	7.95609e-05
ENSMUSG00000079499	6530402F18Rik	103.336	0.839912	0.169237	4.96292	6.94414e-07	2.28264e-06
ENSMUSG00000026799	Med27	330.17	-0.599255	0.14384	-4.16613	3.09818e-05	7.93096e-05
ENSMUSG00000039844	Rapgef1	2889.19	0.54772	0.0634037	8.63862	5.68955e-18	6.09974e-17
ENSMUSG00000039826	Trub2	2516.82	1.43476	0.0849214	16.8951	4.88687e-64	6.92208e-62
ENSMUSG00000026798	Coq4	901.006	-0.368348	0.104843	-3.51331	0.000442554	0.000943725
ENSMUSG00000059316	Slc27a4	596.727	0.447102	0.0934999	4.78185	1.73693e-06	5.38478e-06
ENSMUSG00000069020	Urm1	719.152	0.286756	0.125164	2.29104	0.021961	0.0345013
ENSMUSG00000026790	Odf2	443.577	0.222935	0.104241	2.13865	0.0324638	0.0491248
ENSMUSG00000019715	Gle1	971.962	-0.100389	0.0727314	-1.38027	0.167503	0.215356
ENSMUSG00000057738	Sptan1	835.706	-0.0564243	0.116918	-0.482596	0.629383	0.685289
ENSMUSG00000039715	Wdr34	277.27	0.148948	0.124157	1.19968	0.230265	0.286183
ENSMUSG00000054766	Set	4156.54	0.436234	0.0766139	5.69392	1.24155e-08	5.21576e-08
ENSMUSG00000026785	Pkn3	75.2111	0.719183	0.202792	3.54642	0.000390508	0.000840277
ENSMUSG00000015335	Zdhhc12	88.1068	0.963906	0.258514	3.72864	0.000192515	0.000435566
ENSMUSG00000039686	Zer1	563.062	-0.289547	0.119297	-2.42712	0.0152194	0.0246588
ENSMUSG00000039678	Tbc1d13	466.414	0.571287	0.0912948	6.25761	3.90921e-10	2.00361e-09
ENSMUSG00000085401	Slc39a1-ps	47.6213	-1.67293	0.278531	-6.00626	1.89855e-09	8.92204e-09
ENSMUSG00000015337	Endog	1673.78	-0.860194	0.135753	-6.33647	2.35084e-10	1.22915e-09
ENSMUSG00000039660	Spout1	186.76	-0.300921	0.134078	-2.24437	0.0248085	0.0385302
ENSMUSG00000039648	Kyat1	994.673	-0.821547	0.108783	-7.55218	4.28047e-14	3.25869e-13
ENSMUSG00000007476	Lrrc8a	521.009	0.645884	0.115412	5.59634	2.18925e-08	8.91658e-08
ENSMUSG00000075419	Dolk	421.62	0.461884	0.111442	4.14463	3.40365e-05	8.6367e-05
ENSMUSG00000052533	Nup188	173.537	0.0705888	0.142974	0.493719	0.621504	0.677869
ENSMUSG00000026860	Sh3glb2	1283.81	-1.23181	0.102179	-12.0554	1.81729e-33	5.68836e-32
ENSMUSG00000026858	Miga2	1408.83	-0.787121	0.111235	-7.0762	1.48158e-12	9.85591e-12
ENSMUSG00000026856	Dolpp1	171.165	0.465217	0.125061	3.71993	0.000199275	0.000449484
ENSMUSG00000026853	Crat	13505	-0.438112	0.0878369	-4.98779	6.10753e-07	2.0252e-06
ENSMUSG00000039515	Ptpa	3706.17	0.525427	0.0741221	7.08867	1.35411e-12	9.04223e-12
ENSMUSG00000089762	Ier5l	183.81	1.10244	0.251667	4.38053	1.1839e-05	3.22429e-05
ENSMUSG00000026857	Ntmt1	1007.43	-0.278934	0.0938883	-2.97092	0.00296912	0.00551251
ENSMUSG00000039483	Asb6	223.492	0.710588	0.142577	4.98389	6.23199e-07	2.06063e-06
ENSMUSG00000026848	Tor1b	837.311	0.929985	0.064411	14.4383	2.97126e-47	1.98409e-45
ENSMUSG00000026849	Tor1a	211.087	0.138818	0.111584	1.24406	0.213477	0.267619
ENSMUSG00000026851	BC005624	1223.67	0.704503	0.0683992	10.2999	7.05519e-25	1.26193e-23
ENSMUSG00000026854	Usp20	1368.95	0.822598	0.0764161	10.7647	5.05139e-27	1.02959e-25
ENSMUSG00000075415	Fnbp1	1352.82	0.285919	0.0881594	3.2432	0.00118194	0.00234499
ENSMUSG00000087269	D330023K18Rik	344.625	0.603569	0.110797	5.44754	5.10717e-08	1.9724e-07
ENSMUSG00000000194	Gpr107	713.539	0.409974	0.0762925	5.37371	7.71315e-08	2.90757e-07
ENSMUSG00000062661	Ncs1	733.87	0.856228	0.120408	7.11106	1.15155e-12	7.74493e-12
ENSMUSG00000055632	Hmcn2	94.8537	0.406778	0.220432	1.84537	0.0649838	0.0922616
ENSMUSG00000076441	Ass1	77.1135	0.76766	0.335581	2.28755	0.0221635	0.0347845
ENSMUSG00000026843	Fubp3	156.86	0.28945	0.151432	1.91142	0.0559504	0.0806945
ENSMUSG00000039356	Exosc2	303.685	0.479276	0.115527	4.14861	3.34507e-05	8.4978e-05
ENSMUSG00000026842	Abl1	737.708	-0.147249	0.11094	-1.32728	0.184414	0.234583
ENSMUSG00000001864	Aif1l	73.0651	0.287536	0.209021	1.37564	0.168934	0.216998
ENSMUSG00000001855	Nup214	231.002	-0.254476	0.141241	-1.80172	0.0715902	0.100703
ENSMUSG00000050592	Fam78a	1378.6	0.304635	0.155824	1.95499	0.0505845	0.0736066
ENSMUSG00000090157	Gm16534	36.0624	-3.83381	0.433621	-8.84139	9.4537e-19	1.07868e-17
ENSMUSG00000051373	Plpp7	975.128	-2.11704	0.0980694	-21.5872	2.37007e-103	1.27829e-100
ENSMUSG00000039262	Prrc2b	2197.31	-0.460832	0.0712977	-6.4635	1.02309e-10	5.59328e-10
ENSMUSG00000039254	Pomt1	76.8814	-0.692887	0.20582	-3.36647	0.000761378	0.00156597
ENSMUSG00000002550	Uck1	694.014	-0.625651	0.0798892	-7.83148	4.82167e-15	4.05119e-14
ENSMUSG00000066068	Gm13611	2342.96	0.330201	0.11855	2.78534	0.0053472	0.00946526
ENSMUSG00000044627	Swi5	7487.11	0.112773	0.0883623	1.27625	0.201867	0.254498
ENSMUSG00000002546	Golga2	2447.5	0.535361	0.0984964	5.43533	5.46939e-08	2.10418e-07
ENSMUSG00000026825	Dnm1	55.3914	0.405908	0.204148	1.98831	0.0467779	0.0685584
ENSMUSG00000039205	Ciz1	305.31	-1.28151	0.189777	-6.7527	1.45115e-11	8.7001e-11
ENSMUSG00000039195	1110008P14Rik	1495.48	0.128955	0.141278	0.91278	0.361358	0.424933
ENSMUSG00000026822	Lcn2	89.6118	1.05989	0.379991	2.78924	0.00528316	0.00936728
ENSMUSG00000026820	Ptges2	1837.44	-1.18096	0.0807832	-14.6189	2.12959e-48	1.48573e-46
ENSMUSG00000083004	Gm13413	227.826	-0.554117	0.134986	-4.105	4.04321e-05	0.000101413
ENSMUSG00000026819	Slc25a25	197.324	0.430634	0.112798	3.81775	0.000134673	0.000311586
ENSMUSG00000039164	Naif1	177.27	0.314448	0.114426	2.74804	0.00599525	0.0105181
ENSMUSG00000039157	Fam102a	291.119	0.784062	0.104737	7.48604	7.0982e-14	5.27493e-13
ENSMUSG00000026810	Dpm2	435.572	0.12	0.103215	1.16262	0.244982	0.302357
ENSMUSG00000079442	St6galnac4	837.953	0.338149	0.144974	2.33248	0.0196753	0.0311477
ENSMUSG00000026811	St6galnac6	2621.03	0.077924	0.0651506	1.19606	0.231674	0.287781
ENSMUSG00000026817	Ak1	24894.4	0.157933	0.0837609	1.88552	0.05936	0.0850087
ENSMUSG00000026814	Eng	1082.91	-0.160975	0.141903	-1.13441	0.256624	0.315035
ENSMUSG00000009566	Fpgs	144.396	0.459856	0.169265	2.71678	0.00659213	0.0114706
ENSMUSG00000009555	Cdk9	1141.19	0.829647	0.0768564	10.7948	3.64367e-27	7.53617e-26
ENSMUSG00000059013	Sh2d3c	217.833	-0.00637399	0.215396	-0.0295919	0.976393	0.981502
ENSMUSG00000009563	Tor2a	158.296	-0.283268	0.195301	-1.45042	0.146942	0.191663
ENSMUSG00000053746	Ptrh1	99.4598	0.385066	0.291679	1.32017	0.186777	0.237266
ENSMUSG00000026797	Stxbp1	222.48	0.29954	0.120457	2.4867	0.0128933	0.0211986
ENSMUSG00000026796	Fam129b	768.277	1.01872	0.193212	5.27254	1.3455e-07	4.89059e-07
ENSMUSG00000026792	Lrsam1	389.713	-0.196929	0.0909394	-2.1655	0.0303493	0.0461892
ENSMUSG00000038900	Rpl12	8268.05	0.00879139	0.120327	0.0730625	0.941756	0.954002
ENSMUSG00000026791	Slc2a8	211.564	-0.242509	0.146923	-1.65058	0.0988244	0.134415
ENSMUSG00000038831	Ralgps1	92.9722	-0.208484	0.168816	-1.23497	0.21684	0.271374
ENSMUSG00000004105	Angptl2	754.411	-0.182769	0.176065	-1.03808	0.299234	0.360681
ENSMUSG00000068966	Zbtb34	98.935	0.291116	0.184639	1.57668	0.11487	0.153792
ENSMUSG00000026788	Zbtb43	406.229	-0.262713	0.0989272	-2.65562	0.00791629	0.0135776
ENSMUSG00000081244	Gm13529	244.099	-2.82827	0.211368	-13.3808	7.83181e-41	3.84005e-39
ENSMUSG00000038740	Mvb12b	856.793	0.107626	0.0800698	1.34416	0.178898	0.228207
ENSMUSG00000038718	Pbx3	361.955	0.516922	0.130231	3.96929	7.2088e-05	0.000173962
ENSMUSG00000038696	Mapkap1	1771.59	-0.287161	0.0652511	-4.40086	1.07823e-05	2.95659e-05
ENSMUSG00000081992	Gm13408	7718.38	0.779864	0.106539	7.31999	2.47982e-13	1.76074e-12
ENSMUSG00000087635	Gm13414	147.534	-0.684266	0.192514	-3.55438	0.000378877	0.00081638
ENSMUSG00000026867	Gapvd1	571.468	0.321725	0.0827452	3.88814	0.000101014	0.000238672
ENSMUSG00000026864	Hspa5	4662.34	-0.458085	0.128683	-3.55979	0.000371158	0.000800855
ENSMUSG00000070953	Rabepk	565.901	0.34207	0.100321	3.40976	0.000650195	0.00134977
ENSMUSG00000035949	Fbxw2	1242.68	-0.533229	0.0676355	-7.88387	3.17395e-15	2.72555e-14
ENSMUSG00000026869	Psmd5	510.034	-0.413188	0.0751457	-5.49849	3.83053e-08	1.51269e-07
ENSMUSG00000026873	Phf19	47.0887	1.12423	0.253386	4.43684	9.12878e-06	2.54195e-05
ENSMUSG00000057110	Cntrl	117.9	0.156091	0.127304	1.22613	0.220151	0.275126
ENSMUSG00000026878	Rab14	3863.62	0.00338618	0.0849031	0.0398829	0.968187	0.974813
ENSMUSG00000026879	Gsn	10248.7	0.0473342	0.137745	0.343636	0.73112	0.776822
ENSMUSG00000026880	Stom	1589.68	0.301511	0.0827722	3.64266	0.000269839	0.000595242
ENSMUSG00000075391	Gm13443	1130.96	-0.274944	0.152188	-1.80661	0.0708233	0.0996944
ENSMUSG00000035778	Ggta1	178.055	-0.32445	0.225825	-1.43673	0.150795	0.196105
ENSMUSG00000026883	Dab2ip	1219.08	0.878644	0.0985392	8.9167	4.80409e-19	5.62366e-18
ENSMUSG00000026885	Ttll11	119.403	0.332193	0.158268	2.09893	0.035823	0.0537728
ENSMUSG00000026895	Ndufa8	17337.2	-0.486129	0.105688	-4.59967	4.23166e-06	1.23755e-05
ENSMUSG00000026890	Lhx6	83.2194	0.72549	0.239343	3.03117	0.00243604	0.00459148
ENSMUSG00000026889	Rbm18	1430.61	0.274544	0.126603	2.16854	0.0301176	0.0458765
ENSMUSG00000026887	Mrrf	1540.91	-0.700403	0.0546757	-12.8101	1.43903e-37	5.58988e-36
ENSMUSG00000047250	Ptgs1	64.0075	0.650253	0.195727	3.32225	0.000892955	0.00181661
ENSMUSG00000083101	Gm13430	379.942	-1.77901	0.125024	-14.2293	6.02655e-46	3.82399e-44
ENSMUSG00000083716	Gm13436	4462.78	0.542924	0.0886847	6.12196	9.24319e-10	4.53366e-09
ENSMUSG00000009030	Pdcl	244.534	-0.557605	0.174709	-3.19161	0.0014148	0.00277828
ENSMUSG00000075376	Rc3h2	793.878	0.745584	0.114185	6.5296	6.59466e-11	3.68728e-10
ENSMUSG00000066798	Zbtb6	76.9012	0.433986	0.194551	2.23071	0.0257004	0.0397876
ENSMUSG00000050714	Zbtb26	57.6973	-0.165285	0.283795	-0.58241	0.56029	0.620956
ENSMUSG00000035437	Rabgap1	577.733	-0.537217	0.0762309	-7.04724	1.82507e-12	1.20155e-11
ENSMUSG00000026915	Strbp	194.72	-0.526676	0.124756	-4.22166	2.42515e-05	6.31764e-05
ENSMUSG00000035392	Dennd1a	339.822	0.547872	0.106159	5.16086	2.45818e-07	8.60056e-07
ENSMUSG00000026749	Nek6	130.52	1.31986	0.389893	3.38518	0.000711314	0.00146882
ENSMUSG00000026750	Psmb7	2385.86	-2.52581	0.168852	-14.9588	1.36551e-50	1.07576e-48
ENSMUSG00000082931	Gm13586	481.197	-1.128	0.18573	-6.07333	1.25287e-09	6.03954e-09
ENSMUSG00000046618	Olfml2a	34.5522	-0.207202	0.282415	-0.733679	0.463144	0.527586
ENSMUSG00000062997	Rpl35	8393.57	0.463755	0.159912	2.90006	0.00373093	0.00680703
ENSMUSG00000026755	Arpc5l	4208.48	-0.249197	0.0831807	-2.99586	0.00273676	0.00510884
ENSMUSG00000026754	Golga1	389.61	-0.0161042	0.114561	-0.140574	0.888207	0.91081
ENSMUSG00000035236	Scai	46.4571	0.245976	0.223269	1.1017	0.270591	0.330071
ENSMUSG00000026753	Ppp6c	1980.12	0.652476	0.114066	5.72018	1.06411e-08	4.50542e-08
ENSMUSG00000083686	Gm13504	75.55	0.286959	0.178161	1.61067	0.107251	0.144585
ENSMUSG00000083240	Gm13453	1865.75	0.234039	0.09822	2.38281	0.0171811	0.0275664
ENSMUSG00000082536	Gm13456	5326.48	0.417844	0.126763	3.29626	0.000979819	0.00197669
ENSMUSG00000081999	Gm13461	1918.86	0.242	0.116538	2.07658	0.0378404	0.0564386
ENSMUSG00000036890	Gtdc1	187.281	-0.930982	0.112973	-8.24074	1.7115e-16	1.63046e-15
ENSMUSG00000026872	Zeb2	293.516	0.350342	0.177859	1.96978	0.0488637	0.0713587
ENSMUSG00000052248	Zeb2os	132.798	1.37505	0.163222	8.42442	3.62544e-17	3.63399e-16
ENSMUSG00000086353	Gm13481	35.452	0.105511	0.293901	0.359003	0.719593	0.766607
ENSMUSG00000052155	Acvr2a	97.9813	-1.00065	0.183556	-5.45148	4.99537e-08	1.93188e-07
ENSMUSG00000026761	Orc4	433.455	-1.13212	0.107901	-10.4922	9.38406e-26	1.77588e-24
ENSMUSG00000036792	Mbd5	294.897	-0.136702	0.0995355	-1.3734	0.169628	0.217709
ENSMUSG00000081272	Gm13509	1366.49	-1.59767	0.138626	-11.525	9.86611e-31	2.56683e-29
ENSMUSG00000069495	Epc2	326.711	0.277141	0.130609	2.12192	0.0338447	0.0510107
ENSMUSG00000026764	Kif5c	57.1533	0.949753	0.236672	4.01295	5.99653e-05	0.000146727
ENSMUSG00000026766	Mmadhc	4801.42	-0.413305	0.0795738	-5.19399	2.05836e-07	7.2945e-07
ENSMUSG00000081457	Gm13488	48.4893	1.39166	0.312006	4.46037	8.18185e-06	2.29744e-05
ENSMUSG00000083270	Gm13498	72.143	-0.675952	0.398793	-1.695	0.0900764	0.123789
ENSMUSG00000017144	Rnd3	345.006	-0.261914	0.125455	-2.08771	0.0368238	0.0550923
ENSMUSG00000087701	Gm13493	3159.53	-0.217541	0.160981	-1.35135	0.176584	0.225728
ENSMUSG00000036249	Rbm43	153.935	0.566654	0.162471	3.48772	0.000487166	0.00103227
ENSMUSG00000026946	Nmi	296.181	-1.07104	0.121895	-8.78658	1.54187e-18	1.72421e-17
ENSMUSG00000036202	Rif1	129.795	-0.245697	0.180177	-1.36365	0.172679	0.221274
ENSMUSG00000036093	Arl5a	2346.97	0.436807	0.0825009	5.29458	1.19293e-07	4.37574e-07
ENSMUSG00000025201	Bloc1s2-ps	235.418	-0.747427	0.187317	-3.99018	6.60235e-05	0.000160459
ENSMUSG00000055371	Stam2	314.075	-0.286495	0.0941459	-3.0431	0.00234155	0.00442587
ENSMUSG00000036053	Fmnl2	73.6426	0.40725	0.23002	1.7705	0.0766438	0.107071
ENSMUSG00000061136	Prpf40a	413.249	-0.0613047	0.111865	-0.548026	0.583674	0.643161
ENSMUSG00000026960	Arl6ip6	122.81	-0.7909	0.159236	-4.96684	6.80542e-07	2.23915e-06
ENSMUSG00000026824	Kcnj3	994.319	0.514513	0.143956	3.57409	0.000351446	0.000762191
ENSMUSG00000026827	Gpd2	183.511	0.0667755	0.123901	0.538941	0.589928	0.649184
ENSMUSG00000081642	Gm13532	883.667	1.20729	0.214321	5.63308	1.77023e-08	7.31193e-08
ENSMUSG00000026832	Cytip	33.4268	1.82219	0.338217	5.38764	7.13889e-08	2.70783e-07
ENSMUSG00000026836	Acvr1	91.9827	0.0808939	0.191903	0.421536	0.673364	0.725571
ENSMUSG00000026839	Upp2	95.3471	0.241852	0.163284	1.48117	0.138562	0.181968
ENSMUSG00000026991	Pkp4	2796.08	0.418699	0.117399	3.56647	0.000361824	0.000782761
ENSMUSG00000080982	Gm13549	66.2054	-1.04833	0.358161	-2.92699	0.0034226	0.00629858
ENSMUSG00000081157	Gm13552	782.989	-0.495682	0.124297	-3.98789	6.66624e-05	0.000161927
ENSMUSG00000035168	Tanc1	474.556	0.402439	0.106622	3.77445	0.00016036	0.00036678
ENSMUSG00000026988	Wdsub1	351.18	-0.529149	0.0991739	-5.33557	9.52462e-08	3.55128e-07
ENSMUSG00000026987	Baz2b	209.618	0.156637	0.124266	1.2605	0.20749	0.260813
ENSMUSG00000082330	Ldha-ps	133.302	-0.477343	0.183402	-2.60271	0.00924897	0.0156678
ENSMUSG00000026977	2020-03-07	370.357	-0.156169	0.134958	-1.15716	0.247205	0.304887
ENSMUSG00000060703	Cd302	70.27	-1.47841	0.266083	-5.55617	2.75752e-08	1.10989e-07
ENSMUSG00000080198	Gm13573	682.725	-0.251751	0.132157	-1.90495	0.0567871	0.0817079
ENSMUSG00000026971	Itgb6	341.588	-0.160165	0.211861	-0.755991	0.449655	0.514358
ENSMUSG00000026970	Rbms1	967.533	0.808423	0.0927561	8.71558	2.89277e-18	3.18409e-17
ENSMUSG00000064289	Tank	228.709	-1.23979	0.144391	-8.58637	8.97635e-18	9.40772e-17
ENSMUSG00000026914	Psmd14	1333.8	-1.62083	0.138069	-11.7393	8.01798e-32	2.24423e-30
ENSMUSG00000035000	Dpp4	26.3123	-0.732382	0.398196	-1.83925	0.0658787	0.0933903
ENSMUSG00000000392	Fap	41.7983	0.86308	0.275625	3.13136	0.00174	0.00336367
ENSMUSG00000026896	Ifih1	112.169	0.0807864	0.168218	0.480248	0.631051	0.686839
ENSMUSG00000026893	Gca	238.343	-0.620897	0.113805	-5.4558	4.87532e-08	1.8891e-07
ENSMUSG00000059742	Kcnh7	36.0997	0.320417	0.264731	1.21035	0.226145	0.281736
ENSMUSG00000075324	Fign	180.277	-0.0340986	0.152237	-0.223984	0.82277	0.856421
ENSMUSG00000082127	Gm13577	230.494	-0.0439078	0.143301	-0.306402	0.759299	0.801901
ENSMUSG00000084104	Gm13578	169.464	-1.05156	0.198472	-5.29827	1.16903e-07	4.29368e-07
ENSMUSG00000026888	Grb14	5077.38	-0.624581	0.0990467	-6.30592	2.8648e-10	1.48404e-09
ENSMUSG00000034903	Cobll1	737.389	-0.027253	0.138094	-0.197352	0.843552	0.874419
ENSMUSG00000086881	Gm13594	213.873	0.845266	0.224718	3.76145	0.000168934	0.000385008
ENSMUSG00000034848	Ttc21b	100.308	-0.424115	0.140732	-3.01364	0.00258137	0.0048452
ENSMUSG00000034810	Scn7a	112.285	0.644848	0.2068	3.11822	0.00181948	0.00350544
ENSMUSG00000027022	Xirp2	6334.76	1.14374	0.1762	6.49114	8.51908e-11	4.70697e-10
ENSMUSG00000027030	Stk39	2576.44	-0.426265	0.104647	-4.07335	4.63419e-05	0.00011514
ENSMUSG00000075312	Gm13597	226.531	-2.01019	0.186599	-10.7728	4.62831e-27	9.47486e-26
ENSMUSG00000027035	Cers6	63.198	0.992004	0.367803	2.69711	0.00699449	0.0121106
ENSMUSG00000034738	Nostrin	108.818	-0.190147	0.243568	-0.780673	0.434995	0.499667
ENSMUSG00000005233	Spc25	84.4035	2.22299	0.330494	6.72627	1.74067e-11	1.03605e-10
ENSMUSG00000063145	Bbs5	107.803	0.251826	0.155427	1.62023	0.105183	0.142126
ENSMUSG00000075307	Klhl41	2723.8	0.0547631	0.0658943	0.831076	0.405931	0.470249
ENSMUSG00000027086	Fastkd1	453.84	-0.997171	0.131616	-7.57636	3.55371e-14	2.72763e-13
ENSMUSG00000042133	Ppig	530.43	0.215234	0.0838001	2.56842	0.0102162	0.0171489
ENSMUSG00000082345	Gm13622	147.918	0.55353	0.263852	2.09788	0.0359156	0.0539004
ENSMUSG00000083007	Gm13623	3049.28	1.08839	0.131261	8.2918	1.11549e-16	1.07805e-15
ENSMUSG00000027088	Phospho2	1057.87	-0.955279	0.125902	-7.5875	3.26127e-14	2.51556e-13
ENSMUSG00000042155	Klhl23	1223.92	-0.0692449	0.111646	-0.620218	0.535114	0.596827
ENSMUSG00000068882	Ssb	1459.77	0.395769	0.102512	3.86069	0.000113065	0.000265136
ENSMUSG00000051730	Mettl5	385.082	-1.73647	0.129553	-13.4035	5.76982e-41	2.85902e-39
ENSMUSG00000044308	Ubr3	849.266	-0.191487	0.15653	-1.22332	0.221208	0.276323
ENSMUSG00000047965	Rpl9-ps7	5203.49	0.0755633	0.157187	0.480721	0.630715	0.686633
ENSMUSG00000014959	Gorasp2	3302.18	0.513374	0.0699088	7.34348	2.08106e-13	1.48739e-12
ENSMUSG00000041997	Tlk1	925.739	0.0617119	0.117818	0.52379	0.600425	0.658771
ENSMUSG00000041975	Mettl8	150.272	-0.00333731	0.139705	-0.0238883	0.980942	0.984934
ENSMUSG00000041966	Dcaf17	70.5026	-0.511892	0.197077	-2.59743	0.00939256	0.015888
ENSMUSG00000027012	Dync1i2	1753.6	0.724274	0.098339	7.36508	1.77038e-13	1.27379e-12
ENSMUSG00000027010	Slc25a12	5346.9	-0.629304	0.100718	-6.2482	4.1522e-10	2.11886e-09
ENSMUSG00000027018	Hat1	754.757	-0.0331079	0.0986118	-0.335739	0.737067	0.78237
ENSMUSG00000086846	Gm13642	107.484	-1.23683	0.192542	-6.42368	1.33023e-10	7.19669e-10
ENSMUSG00000041921	Metap1d	562.416	-0.544152	0.089571	-6.07509	1.23922e-09	5.97988e-09
ENSMUSG00000027111	Itga6	372.841	0.277503	0.180238	1.53965	0.123645	0.164286
ENSMUSG00000006494	Pdk1	6011.19	0.165407	0.104995	1.57537	0.115171	0.154166
ENSMUSG00000049044	Rapgef4	396.02	-1.46053	0.130631	-11.1806	5.07435e-29	1.19192e-27
ENSMUSG00000004085	Map3k20	5440.47	0.688593	0.0788709	8.73062	2.5327e-18	2.79654e-17
ENSMUSG00000055612	Cdca7	90.9456	1.4359	0.327399	4.38577	1.15574e-05	3.15556e-05
ENSMUSG00000081957	Ak3l2-ps	21.9647	-1.47601	0.425166	-3.47161	0.00051734	0.00109208
ENSMUSG00000085427	6430710C18Rik	24.0619	-0.823485	0.327389	-2.51531	0.0118927	0.019692
ENSMUSG00000027109	Sp3	378.447	-0.4713	0.16235	-2.90299	0.00369616	0.0067515
ENSMUSG00000063714	Sp3os	687.609	0.436628	0.123542	3.53424	0.000408948	0.000876995
ENSMUSG00000027108	Ola1	1464.81	-0.268641	0.0598685	-4.48718	7.21723e-06	2.04006e-05
ENSMUSG00000041777	Cir1	666.841	0.58164	0.170303	3.41533	0.000637038	0.00132422
ENSMUSG00000008226	Scrn3	879.214	-0.397135	0.100354	-3.95735	7.5787e-05	0.000182198
ENSMUSG00000041762	Gpr155	158.557	0.336807	0.181309	1.85764	0.0632195	0.0900392
ENSMUSG00000075284	Wipf1	337.563	0.664807	0.170542	3.8982	9.69098e-05	0.000229555
ENSMUSG00000056486	Chn1	532.269	-0.630649	0.0941565	-6.69788	2.11465e-11	1.24805e-10
ENSMUSG00000027104	Atf2	600.601	0.316898	0.156603	2.02357	0.0430147	0.0635142
ENSMUSG00000018770	Atp5g3	44696.5	0.312798	0.146447	2.13591	0.0326868	0.0494409
ENSMUSG00000009207	Lnpk	94.8452	0.325347	0.182034	1.78729	0.0738905	0.103565
ENSMUSG00000075279	Mrpl23-ps1	7845.22	0.79682	0.125729	6.33758	2.33396e-10	1.22169e-09
ENSMUSG00000027099	Mtx2	3178.86	-0.603395	0.0839542	-7.18719	6.61367e-13	4.52187e-12
ENSMUSG00000081406	Rps6-ps4	15240.2	0.410451	0.128231	3.20088	0.0013701	0.00269429
ENSMUSG00000059005	Hnrnpa3	3189.64	0.0692764	0.0730227	0.948697	0.342775	0.405768
ENSMUSG00000015839	Nfe2l2	845.7	-0.718608	0.102648	-7.00066	2.54752e-12	1.65159e-11
ENSMUSG00000081833	Gm13669	38.2104	-1.25404	0.328344	-3.81928	0.000133841	0.000309813
ENSMUSG00000042410	Agps	863.477	0.148385	0.0778861	1.90516	0.0567594	0.0816764
ENSMUSG00000075273	Ttc30b	258.256	-1.35567	0.201418	-6.73065	1.68906e-11	1.00619e-10
ENSMUSG00000075272	Ttc30a2	58.405	-1.48528	0.212257	-6.99758	2.60429e-12	1.68527e-11
ENSMUSG00000075271	Ttc30a1	90.2174	-1.31278	0.193288	-6.79184	1.10713e-11	6.75011e-11
ENSMUSG00000056436	Cyct	29.1728	0.15519	0.765743	0.202666	0.839396	0.870818
ENSMUSG00000042369	Rbm45	390.969	0.255995	0.10815	2.36703	0.0179313	0.0286401
ENSMUSG00000042359	Osbpl6	448.694	-0.0546604	0.0751621	-0.727234	0.467083	0.531432
ENSMUSG00000002731	Prkra	799.51	0.401438	0.0881898	4.55197	5.31448e-06	1.53565e-05
ENSMUSG00000002732	Fkbp7	280.066	-0.12967	0.111078	-1.16738	0.243056	0.300165
ENSMUSG00000002733	Plekha3	577.806	-0.491175	0.103564	-4.74273	2.10859e-06	6.45325e-06
ENSMUSG00000051747	Ttn	12617.2	-0.273566	0.12711	-2.1522	0.0313815	0.0476156
ENSMUSG00000044033	Ccdc141	2491.63	0.0673988	0.148138	0.454974	0.649128	0.703946
ENSMUSG00000042272	Sestd1	401.051	-0.417	0.0796124	-5.23788	1.6243e-07	5.82248e-07
ENSMUSG00000081611	Gm13651	28.8226	-1.57719	0.350868	-4.49512	6.95311e-06	1.96937e-05
ENSMUSG00000085277	Gm13943	110.563	0.696426	0.217446	3.20276	0.00136119	0.00267826
ENSMUSG00000027016	Zfp385b	136.859	-1.5124	0.185178	-8.16727	3.15446e-16	2.95294e-15
ENSMUSG00000027014	Cwc22	165.903	-0.211929	0.155417	-1.36361	0.172689	0.221274
ENSMUSG00000027011	Ube2e3	1741.69	-0.547433	0.114199	-4.79369	1.63741e-06	5.09122e-06
ENSMUSG00000027009	Itga4	36.6288	2.19056	0.443587	4.9383	7.88074e-07	2.57303e-06
ENSMUSG00000027007	Itprid2	239.085	0.0673583	0.14861	0.453254	0.650366	0.704852
ENSMUSG00000059173	Pde1a	115.9	0.737276	0.252336	2.9218	0.00348011	0.00638931
ENSMUSG00000027006	Dnajc10	586.124	0.644323	0.0956574	6.73574	1.63097e-11	9.71999e-11
ENSMUSG00000027004	Frzb	62.0724	0.503539	0.30101	1.67283	0.0943609	0.129032
ENSMUSG00000027002	Nckap1	1827.35	0.0564907	0.0754149	0.749066	0.453818	0.51837
ENSMUSG00000027001	Dusp19	297.618	-0.326464	0.132079	-2.47174	0.0134459	0.0220245
ENSMUSG00000026999	Nup35	182.329	-1.47429	0.1315	-11.2114	3.58622e-29	8.52839e-28
ENSMUSG00000106252	Mir684-1	174.284	0.0384697	0.27315	0.140837	0.887998	0.910711
ENSMUSG00000086436	Gm13690	851.704	-1.78264	0.15059	-11.8378	2.4901e-32	7.0973e-31
ENSMUSG00000064193	Gm4735	2123.02	-1.45927	0.162963	-8.95457	3.41056e-19	4.03257e-18
ENSMUSG00000080979	Gm13675	246.689	-0.640112	0.132087	-4.84615	1.25882e-06	3.98116e-06
ENSMUSG00000081400	Gm13680	1858.63	-0.184643	0.135263	-1.36506	0.172233	0.220791
ENSMUSG00000027091	Zc3h15	2074.98	-0.13459	0.0868991	-1.54881	0.121428	0.161708
ENSMUSG00000027087	Itgav	117.652	0.255901	0.259965	0.984366	0.324936	0.387661
ENSMUSG00000059588	Calcrl	64.3997	-0.381879	0.321759	-1.18685	0.235287	0.291624
ENSMUSG00000027082	Tfpi	947.147	-1.06858	0.158136	-6.75735	1.4054e-11	8.44384e-11
ENSMUSG00000034101	Ctnnd1	299.89	0.652216	0.11216	5.81503	6.06238e-09	2.65831e-08
ENSMUSG00000076437	Selenoh	995.601	-0.32923	0.124225	-2.65028	0.00804256	0.013779
ENSMUSG00000050043	Tmx2	1422.48	0.0502625	0.0987479	0.508998	0.610754	0.668326
ENSMUSG00000027080	Med19	581.461	0.318556	0.112883	2.822	0.0047725	0.00853414
ENSMUSG00000034075	Zdhhc5	1037.45	-0.939856	0.0847637	-11.088	1.43531e-28	3.27274e-27
ENSMUSG00000027079	Clp1	127.682	0.112505	0.162282	0.693272	0.488139	0.551896
ENSMUSG00000097187	Gm19426	67.3379	1.08323	0.268785	4.0301	5.57532e-05	0.000137018
ENSMUSG00000023224	Serping1	566.416	-0.294008	0.138596	-2.12133	0.0338941	0.0510798
ENSMUSG00000027078	Ube2l6	356.939	1.12681	0.167869	6.71243	1.91415e-11	1.13401e-10
ENSMUSG00000027076	Timm10	3591.97	0.50158	0.0891138	5.62853	1.81749e-08	7.49166e-08
ENSMUSG00000027074	Slc43a3	282.157	-0.473582	0.16603	-2.85238	0.00433932	0.00782439
ENSMUSG00000027067	Ssrp1	1519.32	0.27061	0.0750089	3.6077	0.000308926	0.000675685
ENSMUSG00000033955	Tnks1bp1	382.45	-0.20911	0.108074	-1.93487	0.0530057	0.0768108
ENSMUSG00000044338	Aplnr	344.06	-0.812369	0.141	-5.76146	8.33871e-09	3.58582e-08
ENSMUSG00000085025	Gm13715	45.4431	1.56291	0.278929	5.60325	2.10366e-08	8.59298e-08
ENSMUSG00000082908	Gm13736	2300.46	1.20119	0.105492	11.3866	4.87445e-30	1.22062e-28
ENSMUSG00000082417	Gm13740	128.188	-1.00728	0.189672	-5.31065	1.09233e-07	4.03098e-07
ENSMUSG00000083688	Gm13743	129.182	0.228015	0.205035	1.11208	0.266105	0.325335
ENSMUSG00000025314	Ptprj	189.442	1.11742	0.268132	4.16743	3.08047e-05	7.88994e-05
ENSMUSG00000051329	Nup160	48.8995	-0.31739	0.203588	-1.55898	0.119	0.158837
ENSMUSG00000008200	Fnbp4	124.598	0.0234709	0.149826	0.156654	0.875517	0.900365
ENSMUSG00000080873	Rpl30-ps3	2489.36	0.672181	0.106267	6.32538	2.52611e-10	1.3154e-09
ENSMUSG00000080977	Gm13772	6310.25	-1.0138	0.155896	-6.50306	7.87e-11	4.369e-10
ENSMUSG00000027282	Mtch2	5315.08	-0.352995	0.0691442	-5.1052	3.30447e-07	1.13547e-06
ENSMUSG00000040794	C1qtnf4	730.267	0.0140791	0.16165	0.0870964	0.930595	0.944948
ENSMUSG00000005510	Ndufs3	19951.1	-0.117439	0.167681	-0.700371	0.483695	0.547756
ENSMUSG00000005505	Kbtbd4	38.041	-1.64501	0.300274	-5.47838	4.29235e-08	1.67805e-07
ENSMUSG00000063235	Ptpmt1	1173.37	0.138807	0.0807421	1.71914	0.0855887	0.118166
ENSMUSG00000005506	Celf1	2335.77	0.354008	0.136412	2.59513	0.0094556	0.015987
ENSMUSG00000002104	Rapsn	808.638	-0.300508	0.0909258	-3.30498	0.000949827	0.00192255
ENSMUSG00000002102	Psmc3	8121.53	-0.327642	0.0782209	-4.18868	2.80584e-05	7.23545e-05
ENSMUSG00000002105	Slc39a13	575.359	0.990386	0.127076	7.79362	6.51141e-15	5.41254e-14
ENSMUSG00000002111	Spi1	200.107	1.78692	0.337382	5.29643	1.18089e-07	4.33383e-07
ENSMUSG00000002100	Mybpc3	64893.5	-0.123704	0.107969	-1.14574	0.251904	0.309919
ENSMUSG00000040687	Madd	197.309	0.596088	0.136964	4.35214	1.34814e-05	3.64467e-05
ENSMUSG00000002108	Nr1h3	875.161	0.698463	0.149335	4.67716	2.90874e-06	8.7138e-06
ENSMUSG00000002103	Acp2	270.556	0.690419	0.182598	3.7811	0.00015614	0.000357594
ENSMUSG00000097868	ENSMUSG00000097868	90.1943	0.0572322	0.172555	0.331674	0.740135	0.784754
ENSMUSG00000097317	ENSMUSG00000097317	448.466	-0.128083	0.144651	-0.885462	0.375907	0.439976
ENSMUSG00000027257	Pacsin3	7121.35	0.453102	0.0919146	4.9296	8.24001e-07	2.68346e-06
ENSMUSG00000027255	Arfgap2	219.084	-2.20482	0.197223	-11.1793	5.14927e-29	1.20573e-27
ENSMUSG00000040591	1110051M20Rik	538.101	0.0458157	0.0851012	0.538367	0.590323	0.649416
ENSMUSG00000027253	Lrp4	76.9724	0.0714929	0.165709	0.431435	0.666152	0.718905
ENSMUSG00000040549	Ckap5	552.989	-0.0587573	0.107305	-0.547572	0.583986	0.643403
ENSMUSG00000083832	Gm13771	127.189	-0.574747	0.229315	-2.50637	0.0121979	0.0201521
ENSMUSG00000075040	Zfp408	94.1121	-0.335033	0.177023	-1.89259	0.0584121	0.0837796
ENSMUSG00000027247	Arhgap1	441.165	-0.278017	0.147117	-1.88977	0.0587885	0.0842763
ENSMUSG00000027244	Atg13	1311.64	0.00851658	0.0679176	0.125396	0.90021	0.919756
ENSMUSG00000027243	Harbi1	213.189	-0.891005	0.155519	-5.72923	1.00887e-08	4.28968e-08
ENSMUSG00000040506	Ambra1	281.492	-0.224308	0.10223	-2.19415	0.0282245	0.0432797
ENSMUSG00000027239	Mdk	70.3705	0.529914	0.228949	2.31455	0.0206375	0.0325809
ENSMUSG00000040479	Dgkz	774.14	-0.212623	0.137854	-1.54238	0.122982	0.163558
ENSMUSG00000027230	Creb3l1	100.291	0.208655	0.278645	0.748821	0.453965	0.5184
ENSMUSG00000058318	Phf21a	377.067	0.719787	0.103004	6.98794	2.78954e-12	1.79685e-11
ENSMUSG00000027222	Pex16	1042.4	0.468102	0.0901991	5.18965	2.10687e-07	7.45513e-07
ENSMUSG00000027223	Mapk8ip1	144.875	-0.620262	0.153448	-4.04216	5.29621e-05	0.000130594
ENSMUSG00000068742	Cry2	882.369	0.193111	0.129825	1.48747	0.136892	0.180095
ENSMUSG00000049922	Slc35c1	157.786	0.579925	0.15248	3.80328	0.000142794	0.000329126
ENSMUSG00000080860	Gm13815	152.546	1.13562	0.230734	4.92178	8.57621e-07	2.78647e-06
ENSMUSG00000027221	Chst1	52.421	0.82375	0.269788	3.05332	0.00226327	0.00429237
ENSMUSG00000075028	Prdm11	224.716	-0.490074	0.145586	-3.36622	0.000762052	0.0015669
ENSMUSG00000075027	4631405J19Rik	358.375	0.0296328	0.114766	0.258201	0.796252	0.833645
ENSMUSG00000068735	Trp53i11	620.415	-0.149589	0.137212	-1.09021	0.275622	0.335536
ENSMUSG00000027217	Tspan18	183.026	-0.454759	0.11853	-3.83667	0.000124714	0.000290509
ENSMUSG00000027215	Cd82	163.443	0.546799	0.158462	3.45067	0.000559198	0.00117478
ENSMUSG00000027198	Ext2	418.422	-0.301459	0.139322	-2.16376	0.030483	0.046358
ENSMUSG00000040272	Accs	115.894	-0.405867	0.157906	-2.57031	0.0101607	0.0170639
ENSMUSG00000087006	Gm13889	335.007	1.465	0.307829	4.75912	1.94441e-06	5.98604e-06
ENSMUSG00000040174	Alkbh3	962.98	-1.2083	0.100641	-12.006	3.30375e-33	1.00934e-31
ENSMUSG00000027195	Hsd17b12	341.995	-0.327371	0.148505	-2.20444	0.0274934	0.0422974
ENSMUSG00000027194	Ttc17	176.032	-1.27566	0.15216	-8.38365	5.13099e-17	5.08494e-16
ENSMUSG00000081476	Itpa-ps1	180.88	-2.47685	0.197493	-12.5414	4.4297e-36	1.60258e-34
ENSMUSG00000045464	2810002D19Rik	138.854	-0.81571	0.14579	-5.59509	2.2051e-08	8.97073e-08
ENSMUSG00000027193	Api5	1098.03	0.391624	0.0998393	3.92254	8.76198e-05	0.000208855
ENSMUSG00000082820	Gm13803	46.1304	0.395668	0.253504	1.56079	0.118572	0.158326
ENSMUSG00000094873	Gm13812	49.8638	-0.577878	0.226684	-2.54927	0.0107948	0.0180295
ENSMUSG00000095203	Gm13810	49.3365	-0.573163	0.225991	-2.53622	0.0112055	0.0186444
ENSMUSG00000027165	B230118H07Rik	3717.54	-0.158151	0.0991367	-1.59528	0.11065	0.148739
ENSMUSG00000027164	Traf6	367.497	0.699557	0.103061	6.78779	1.13862e-11	6.92406e-11
ENSMUSG00000027163	Commd9	1097.2	0.146218	0.0863846	1.69263	0.0905251	0.12432
ENSMUSG00000048058	Ldlrad3	37.5275	0.0294505	0.225982	0.130322	0.896311	0.916707
ENSMUSG00000082328	Gm13921	442.114	-0.135081	0.139769	-0.966461	0.333814	0.396734
ENSMUSG00000027189	Trim44	1105.31	-0.0538073	0.079837	-0.673965	0.500334	0.563911
ENSMUSG00000005087	Cd44	172.227	1.39066	0.326683	4.25689	2.07286e-05	5.44646e-05
ENSMUSG00000010914	Pdhx	4185.52	-0.507552	0.0897539	-5.65493	1.55907e-08	6.49326e-08
ENSMUSG00000010911	Apip	2552.57	-0.631437	0.0899118	-7.02285	2.17392e-12	1.42055e-11
ENSMUSG00000027187	Cat	4905.01	-0.640471	0.106092	-6.03695	1.57052e-09	7.47316e-09
ENSMUSG00000032724	Abtb2	814.344	-0.737469	0.124834	-5.9076	3.47135e-09	1.57536e-08
ENSMUSG00000027185	Nat10	251.562	0.00777042	0.0959784	0.0809601	0.935474	0.948871
ENSMUSG00000027184	Caprin1	2683.33	-0.215689	0.0921704	-2.34011	0.0192779	0.0305772
ENSMUSG00000081010	Gm13880	46.1192	-1.53786	0.243949	-6.30403	2.89998e-10	1.50079e-09
ENSMUSG00000032698	Lmo2	719.194	0.000853095	0.0932977	0.0091438	0.992704	0.994406
ENSMUSG00000027180	Fbxo3	1689.55	-0.402743	0.102643	-3.92374	8.71841e-05	0.000207887
ENSMUSG00000068686	Cd59b	199.102	-0.743586	0.121334	-6.12842	8.87544e-10	4.36703e-09
ENSMUSG00000032679	Cd59a	3037.28	0.778847	0.0934641	8.33312	7.87413e-17	7.6947e-16
ENSMUSG00000027177	Hipk3	3752.28	0.137229	0.169898	0.807713	0.419256	0.484086
ENSMUSG00000027176	Cstf3	240.42	-0.308588	0.105372	-2.92856	0.00340534	0.00627093
ENSMUSG00000027175	Tcp11l1	226.283	0.573765	0.142125	4.03705	5.41274e-05	0.00013328
ENSMUSG00000027173	Depdc7	58.7005	-0.338973	0.27263	-1.24335	0.21374	0.267877
ENSMUSG00000074994	Qser1	605.447	-0.327904	0.12847	-2.55238	0.010699	0.0178908
ENSMUSG00000045106	Ccdc73	149.499	0.679967	0.179676	3.78442	0.00015407	0.0003532
ENSMUSG00000027170	Eif3m	4931.59	-0.229412	0.0970885	-2.36292	0.0181317	0.0289169
ENSMUSG00000016458	Wt1	45.4012	-0.72552	0.235068	-3.08642	0.00202579	0.00387079
ENSMUSG00000005973	Rcn1	697.115	0.569416	0.115941	4.91124	9.05003e-07	2.92753e-06
ENSMUSG00000080859	Rpl10-ps1	6188.49	-0.321402	0.128022	-2.51053	0.0120551	0.0199396
ENSMUSG00000027167	Elp4	239.598	-0.833589	0.127917	-6.51665	7.18967e-11	4.00718e-10
ENSMUSG00000042670	Immp1l	3214.42	-0.0474747	0.120385	-0.394357	0.693318	0.743018
ENSMUSG00000027166	Dnajc24	206.488	-1.81894	0.152028	-11.9645	5.4514e-33	1.62996e-31
ENSMUSG00000085218	BB218582	234.625	-1.31786	0.130631	-10.0884	6.21806e-24	1.04803e-22
ENSMUSG00000016386	Mpped2	943.412	-0.122169	0.108057	-1.1306	0.258225	0.316806
ENSMUSG00000027122	Arl14ep	182.131	0.218091	0.121039	1.80183	0.0715721	0.100688
ENSMUSG00000082066	Gm13904	238.179	-1.65569	0.187457	-8.83239	1.02462e-18	1.16625e-17
ENSMUSG00000042604	Kcna4	51.0213	-0.845308	0.300126	-2.81651	0.00485485	0.00866815
ENSMUSG00000083424	Rpl35a-ps4	9209.78	1.32935	0.123667	10.7494	5.96373e-27	1.21202e-25
ENSMUSG00000063684	Gm13910	16144	-1.60276	0.197519	-8.11445	4.87996e-16	4.50801e-15
ENSMUSG00000057234	Mettl15	113.53	-1.523	0.183802	-8.28607	1.17056e-16	1.12894e-15
ENSMUSG00000048482	Bdnf	164.918	-0.417777	0.205631	-2.03168	0.042186	0.0623826
ENSMUSG00000027162	Lin7c	737.104	0.0736308	0.15772	0.466846	0.64061	0.696054
ENSMUSG00000050199	Lgr4	214.084	-0.170613	0.157073	-1.0862	0.277391	0.337398
ENSMUSG00000027160	Ccdc34	297.23	1.25885	0.156308	8.05362	8.03812e-16	7.28156e-15
ENSMUSG00000074971	Fibin	103.723	0.345917	0.224604	1.54012	0.123531	0.16415
ENSMUSG00000083320	Gm13935	438.936	1.07492	0.129913	8.27415	1.29379e-16	1.24436e-15
ENSMUSG00000027133	Nop10	2172.21	-0.934309	0.119492	-7.81898	5.32535e-15	4.45835e-14
ENSMUSG00000027130	Slc12a6	377.164	-0.391343	0.109612	-3.57024	0.000356653	0.000772528
ENSMUSG00000027131	Emc4	1344.74	-3.68461	0.130222	-28.2949	3.98947e-176	1.39861e-172
ENSMUSG00000027132	Katnbl1	123.641	0.0078697	0.16624	0.0473395	0.962243	0.970065
ENSMUSG00000055943	Emc7	1150.07	-0.352631	0.0785667	-4.4883	7.17938e-06	2.03059e-05
ENSMUSG00000003604	Aven	1156.48	0.226469	0.0801507	2.82554	0.00472016	0.00844918
ENSMUSG00000041219	Arhgap11a	119.405	2.18199	0.254764	8.56475	1.08308e-17	1.12671e-16
ENSMUSG00000096006	Gm21596	1247.4	0.0741704	0.09986	0.742744	0.457637	0.521998
ENSMUSG00000092201	A530058N18Rik	254.129	0.195388	0.19462	1.00395	0.315404	0.377768
ENSMUSG00000068614	Actc1	75796.4	-1.01737	0.129459	-7.85859	3.88471e-15	3.2958e-14
ENSMUSG00000092397	C130080G10Rik	561.403	-0.698845	0.158327	-4.41394	1.01505e-05	2.79703e-05
ENSMUSG00000040383	Aqr	253.191	-0.457933	0.107225	-4.27077	1.94802e-05	5.14446e-05
ENSMUSG00000040321	Zfp770	441.11	0.239833	0.189995	1.26231	0.206836	0.260062
ENSMUSG00000057147	Dph6	147.696	-0.43477	0.150483	-2.88915	0.0038628	0.00703025
ENSMUSG00000040282	BC052040	133.371	0.581361	0.135818	4.28044	1.86525e-05	4.94356e-05
ENSMUSG00000027210	Meis2	570.645	-0.421987	0.123014	-3.43039	0.000602725	0.00125886
ENSMUSG00000086328	2700033N17Rik	65.1102	0.658563	0.191743	3.43462	0.000593395	0.00124067
ENSMUSG00000081787	Gm13991	41.5067	-0.173417	0.305237	-0.568137	0.569942	0.62986
ENSMUSG00000074930	Gm13981	684.058	1.63759	0.218565	7.49246	6.75947e-14	5.03389e-13
ENSMUSG00000027351	Spred1	555.212	0.302941	0.157819	1.91955	0.0549153	0.0793456
ENSMUSG00000027349	Fam98b	647.667	-0.320846	0.112801	-2.84437	0.00444997	0.00800743
ENSMUSG00000040152	Thbs1	83.4928	2.26534	0.511671	4.42734	9.54013e-06	2.64547e-05
ENSMUSG00000040133	Gpr176	21.7534	3.76817	0.652464	5.77529	7.68201e-09	3.32381e-08
ENSMUSG00000005102	Eif2ak4	83.418	0.401199	0.167075	2.40131	0.0163366	0.026335
ENSMUSG00000009549	Srp14	3368.58	0.0252766	0.0756623	0.334071	0.738326	0.783341
ENSMUSG00000040093	Bmf	120.155	0.0696555	0.192686	0.361498	0.717727	0.764964
ENSMUSG00000040084	Bub1b	43.7277	0.998976	0.335641	2.97632	0.00291729	0.00542417
ENSMUSG00000074923	Pak6	1029.98	0.710805	0.16111	4.41192	1.0246e-05	2.81945e-05
ENSMUSG00000078137	Ankrd63	135.587	0.226029	0.158997	1.42159	0.155145	0.201152
ENSMUSG00000040061	Plcb2	73.7986	0.615517	0.209824	2.93349	0.00335179	0.00617719
ENSMUSG00000074918	Inafm2	1065.02	0.390152	0.0935163	4.17202	3.01911e-05	7.74553e-05
ENSMUSG00000045838	Ccdc9b	1039.45	0.116442	0.105297	1.10585	0.268791	0.328161
ENSMUSG00000027331	Knstrn	118.521	2.68954	0.380943	7.06022	1.66241e-12	1.10014e-11
ENSMUSG00000027332	Ivd	9314.71	0.0214836	0.147445	0.145706	0.884154	0.90745
ENSMUSG00000040007	Bahd1	642.696	0.40222	0.090241	4.45717	8.30472e-06	2.32914e-05
ENSMUSG00000074916	Chst14	74.6366	0.0387991	0.226147	0.171566	0.863779	0.890841
ENSMUSG00000081413	Uqcrh-ps2	639.047	1.67722	0.188493	8.89804	5.6844e-19	6.60417e-18
ENSMUSG00000039983	Ccdc32	458.031	-0.479049	0.0912572	-5.24944	1.52563e-07	5.49549e-07
ENSMUSG00000027324	Rpusd2	47.9223	-1.07563	0.213989	-5.02659	4.9928e-07	1.67363e-06
ENSMUSG00000027323	Rad51	41.0837	1.8101	0.388125	4.66369	3.10585e-06	9.27061e-06
ENSMUSG00000070730	Rmdn3	251.59	-1.22805	0.121606	-10.0986	5.6043e-24	9.50292e-23
ENSMUSG00000046814	Gchfr	189.352	-2.16858	0.17977	-12.063	1.65584e-33	5.19461e-32
ENSMUSG00000034278	Dnajc17	249.067	-0.51622	0.181479	-2.84451	0.00444797	0.00800486
ENSMUSG00000081572	Gm14138	1382.89	0.425278	0.200105	2.12527	0.0335644	0.0506318
ENSMUSG00000068580	Zfyve19	462.399	0.152019	0.101616	1.49602	0.13465	0.177445
ENSMUSG00000034216	Vps18	310.232	0.260982	0.117079	2.22911	0.0258066	0.0399256
ENSMUSG00000027314	Dll4	187.297	0.0913868	0.124915	0.731592	0.464417	0.528872
ENSMUSG00000027313	Chac1	73.3329	-1.19632	0.255039	-4.69074	2.72224e-06	8.18153e-06
ENSMUSG00000034154	Ino80	170.146	-0.966025	0.169512	-5.69884	1.20623e-08	5.07349e-08
ENSMUSG00000014077	Chp1	2544.59	-0.0261579	0.0669391	-0.390772	0.695966	0.745355
ENSMUSG00000085438	Oip5os1	6455.44	0.341164	0.100115	3.40772	0.000655075	0.00135889
ENSMUSG00000027306	Nusap1	58.8305	1.06132	0.34145	3.10827	0.00188187	0.0036155
ENSMUSG00000027305	Ndufaf1	1459.73	-1.40553	0.0945133	-14.8713	5.06386e-50	3.81777e-48
ENSMUSG00000082029	H3f3c	1811.34	-2.73507	0.159557	-17.1417	7.25291e-66	1.13008e-63
ENSMUSG00000081416	Gm14383	243.056	-2.61817	0.180598	-14.4972	1.26181e-47	8.54798e-46
ENSMUSG00000027304	Rtf1	1577.6	0.432558	0.0792491	5.45821	4.80971e-08	1.86729e-07
ENSMUSG00000034032	Rpap1	255.881	-0.892914	0.106681	-8.36991	5.76625e-17	5.69438e-16
ENSMUSG00000033943	Mga	285.626	0.299586	0.115374	2.59665	0.00941386	0.0159183
ENSMUSG00000033902	Mapkbp1	120.741	0.168136	0.146173	1.15025	0.25004	0.30795
ENSMUSG00000098789	Jmjd7	90.6317	1.29753	0.203673	6.37067	1.882e-10	9.98159e-10
ENSMUSG00000027293	Ehd4	12482.2	0.283859	0.0751331	3.77808	0.000158041	0.000361713
ENSMUSG00000050211	Pla2g4e	136.094	-0.580243	0.141933	-4.08814	4.34839e-05	0.00010852
ENSMUSG00000027291	Vps39	814.129	0.706014	0.094028	7.50855	5.9785e-14	4.47606e-13
ENSMUSG00000033808	Tmem87a	101.192	0.209259	0.166418	1.25743	0.208599	0.262067
ENSMUSG00000062646	Ganc	218.062	-0.00993128	0.121681	-0.0816174	0.934951	0.948478
ENSMUSG00000079110	Capn3	59.2965	0.419088	0.249185	1.68183	0.0926016	0.126874
ENSMUSG00000027288	Zfp106	11390.1	0.280131	0.107421	2.60778	0.00911309	0.0154526
ENSMUSG00000027287	Snap23	760.607	-0.200804	0.0818637	-2.45291	0.0141707	0.0231253
ENSMUSG00000027286	Lrrc57	446.287	-0.659194	0.104787	-6.29081	3.15812e-10	1.62964e-09
ENSMUSG00000027285	Haus2	238.921	-0.939265	0.147821	-6.35407	2.0969e-10	1.10254e-09
ENSMUSG00000033705	Stard9	102.204	0.254964	0.201794	1.26349	0.206415	0.259601
ENSMUSG00000027284	Cdan1	253.908	0.520718	0.134309	3.87703	0.00010574	0.00024904
ENSMUSG00000090100	Ttbk2	114.81	-0.443425	0.191646	-2.31377	0.0206804	0.0326358
ENSMUSG00000027272	Ubr1	224.898	-0.0896846	0.163231	-0.549433	0.582708	0.642248
ENSMUSG00000054484	Tmem62	70.2236	0.291265	0.232282	1.25393	0.209868	0.263472
ENSMUSG00000023572	Ccndbp1	1121.9	0.222178	0.0875071	2.53897	0.0111179	0.018514
ENSMUSG00000074890	Lcmt2	324.873	-1.62718	0.143126	-11.3689	5.97673e-30	1.48866e-28
ENSMUSG00000027259	Adal	251.287	-0.786577	0.115324	-6.82058	9.06736e-12	5.57438e-11
ENSMUSG00000050619	Zscan29	186.183	0.0709936	0.106323	0.667714	0.504316	0.567715
ENSMUSG00000027263	Tubgcp4	90.8873	0.694236	0.141281	4.91387	8.92945e-07	2.89253e-06
ENSMUSG00000043909	Trp53bp1	169.188	-0.72884	0.165838	-4.39488	1.10833e-05	3.03556e-05
ENSMUSG00000027254	Map1a	69.876	0.532897	0.220324	2.4187	0.0155762	0.0252049
ENSMUSG00000033526	Ppip5k1	1289.93	-0.103287	0.0898089	-1.15008	0.250111	0.307983
ENSMUSG00000033486	Catsper2	117.123	0.822405	0.160308	5.13014	2.89525e-07	1.00173e-06
ENSMUSG00000027248	Pdia3	1834.82	0.504388	0.128127	3.93663	8.26353e-05	0.000197713
ENSMUSG00000074884	Serf2	11863.5	-0.329055	0.0779808	-4.21969	2.44643e-05	6.36952e-05
ENSMUSG00000027245	Hypk	261.617	1.01851	0.190468	5.34741	8.9223e-08	3.33557e-07
ENSMUSG00000048222	Mfap1b	1224.21	-0.476955	0.110937	-4.29933	1.71312e-05	4.56019e-05
ENSMUSG00000081967	Gm14017	3255.32	0.470845	0.0922243	5.10543	3.30036e-07	1.13434e-06
ENSMUSG00000084407	Gm14018	59.3843	-2.0081	0.241534	-8.31394	9.25729e-17	9.00243e-16
ENSMUSG00000068479	Mfap1a	994.54	-0.712845	0.082669	-8.62288	6.52929e-18	6.96276e-17
ENSMUSG00000027242	Wdr76	104.864	-0.601177	0.143357	-4.19355	2.74617e-05	7.09855e-05
ENSMUSG00000027238	Frmd5	2765	-1.24317	0.154737	-8.03405	9.4308e-16	8.48288e-15
ENSMUSG00000060227	Casc4	87.0881	-0.116037	0.161951	-0.716493	0.473687	0.538117
ENSMUSG00000033411	Ctdspl2	129.298	-0.130715	0.145766	-0.896747	0.369854	0.434231
ENSMUSG00000027236	Eif3j1	3765.33	0.00202284	0.0971957	0.020812	0.983396	0.986632
ENSMUSG00000033396	Spg11	51.7338	-1.58757	0.271034	-5.85747	4.6998e-09	2.09157e-08
ENSMUSG00000060802	B2m	2842.18	-0.436659	0.144232	-3.02749	0.00246597	0.00464415
ENSMUSG00000070692	Rps12-ps10	1971.8	0.959458	0.186481	5.14508	2.67407e-07	9.2956e-07
ENSMUSG00000027227	Sord	5597.47	-0.823935	0.10774	-7.64745	2.05005e-14	1.61414e-13
ENSMUSG00000033256	Shf	139.438	0.0865828	0.160814	0.538402	0.590299	0.649416
ENSMUSG00000027219	Slc28a2	245.625	-0.361848	0.160046	-2.2609	0.0237652	0.037073
ENSMUSG00000079071	Gm14085	94.9231	-0.415019	0.225271	-1.84231	0.0654298	0.092829
ENSMUSG00000027199	Gatm	112.164	1.79276	0.279561	6.41279	1.42885e-10	7.69459e-10
ENSMUSG00000074876	Spata5l1	24.0056	-0.628502	0.321429	-1.95534	0.0505434	0.0735544
ENSMUSG00000033213	AA467197	33.8618	4.92695	0.696483	7.07403	1.50496e-12	1.00019e-11
ENSMUSG00000005802	Slc30a4	329.51	0.534615	0.1072	4.98709	6.12949e-07	2.03009e-06
ENSMUSG00000005804	Bloc1s6	1065.07	-0.471472	0.0755847	-6.23767	4.44138e-10	2.25739e-09
ENSMUSG00000005803	Sqor	1270.22	-0.0587982	0.079682	-0.73791	0.460569	0.525001
ENSMUSG00000027200	Sema6d	175.243	-0.377224	0.130799	-2.884	0.00392664	0.00713532
ENSMUSG00000027201	Myef2	77.8104	0.26259	0.195702	1.34178	0.179666	0.229104
ENSMUSG00000027203	Dut	1162.27	-0.0416788	0.0799286	-0.52145	0.602053	0.660455
ENSMUSG00000027204	Fbn1	534.781	0.607225	0.29472	2.06035	0.0393654	0.0585575
ENSMUSG00000035109	Shc4	37.0234	0.347362	0.260153	1.33522	0.181803	0.231597
ENSMUSG00000091337	Eid1	1778.4	0.238081	0.127801	1.8629	0.0624761	0.0890891
ENSMUSG00000035093	Secisbp2l	413.765	0.16261	0.134667	1.2075	0.227239	0.282924
ENSMUSG00000027206	Cops2	1918.3	-0.876668	0.0945097	-9.27596	1.76035e-20	2.29631e-19
ENSMUSG00000027207	Galk2	335.443	-0.226601	0.139021	-1.62997	0.103107	0.139663
ENSMUSG00000023330	Dtwd1	193.565	0.151803	0.115875	1.31006	0.190175	0.241037
ENSMUSG00000060131	Atp8b4	19.6499	3.05024	0.544747	5.59936	2.15145e-08	8.7754e-08
ENSMUSG00000027360	Hdc	47.7952	0.799088	0.253697	3.14978	0.00163395	0.00317397
ENSMUSG00000027361	Gabpb1	269.333	0.184548	0.115627	1.59607	0.110473	0.14853
ENSMUSG00000027363	Usp8	597.097	-0.517751	0.0990366	-5.22787	1.7147e-07	6.1293e-07
ENSMUSG00000027364	Usp50	4041.26	1.45557	0.0930277	15.6466	3.50447e-55	3.2982e-53
ENSMUSG00000027365	Trpm7	207.889	-1.36617	0.17318	-7.88872	3.05303e-15	2.62816e-14
ENSMUSG00000027366	Sppl2a	381.328	-0.0403453	0.131294	-0.307289	0.758623	0.801396
ENSMUSG00000001999	Blvra	691.205	-0.373217	0.143154	-2.60709	0.00913148	0.0154819
ENSMUSG00000074825	Itpripl1	138.489	0.835542	0.21207	3.93994	8.15032e-05	0.000195137
ENSMUSG00000044145	1810024B03Rik	89.4001	0.648154	0.178287	3.63546	0.000277485	0.000610859
ENSMUSG00000003660	Snrnp200	1185.23	-1.32668	0.121854	-10.8875	1.32187e-27	2.8257e-26
ENSMUSG00000003662	Ciao1	1516.02	-0.423941	0.0682057	-6.21562	5.11209e-10	2.57774e-09
ENSMUSG00000034850	Tmem127	1061.77	0.589329	0.0831411	7.0883	1.35767e-12	9.06171e-12
ENSMUSG00000027367	Stard7	6498.6	-0.0870149	0.0906873	-0.959505	0.337304	0.400171
ENSMUSG00000027371	Fahd2a	1554.69	-0.435492	0.121831	-3.57455	0.000350834	0.000761335
ENSMUSG00000034800	Zfp661	60.3157	-0.387261	0.207063	-1.87025	0.0614485	0.0877576
ENSMUSG00000027374	Mrps5	1104.67	-1.54397	0.0976293	-15.8146	2.46804e-56	2.47209e-54
ENSMUSG00000027375	Mal	339.35	0.0150625	0.239233	0.0629616	0.949797	0.959997
ENSMUSG00000027377	Mall	93.5885	-0.103754	0.163654	-0.633986	0.52609	0.588259
ENSMUSG00000027378	Nphp1	362.77	-0.299036	0.0889957	-3.36011	0.000779109	0.0016008
ENSMUSG00000051319	Mtln	2071.11	0.234167	0.0910777	2.57107	0.0101385	0.0170308
ENSMUSG00000027381	Bcl2l11	434.949	0.145793	0.14825	0.983424	0.325399	0.38811
ENSMUSG00000014355	Anapc1	603.44	-0.280947	0.0847341	-3.31563	0.000914373	0.00185507
ENSMUSG00000014361	Mertk	54.1567	0.371272	0.20031	1.85349	0.0638125	0.090834
ENSMUSG00000014353	Tmem87b	165.388	0.139837	0.140082	0.998253	0.318157	0.38061
ENSMUSG00000027387	Zc3h8	382.592	0.265121	0.12984	2.0419	0.0411612	0.0610114
ENSMUSG00000074807	Gm10762	214.399	0.249718	0.137875	1.8112	0.0701102	0.09876
ENSMUSG00000042851	Zc3h6	56.6319	-0.572537	0.285478	-2.00554	0.0449055	0.0660488
ENSMUSG00000027394	Ttl	1140.87	0.608123	0.074356	8.17854	2.87296e-16	2.70205e-15
ENSMUSG00000027395	Polr1b	163.025	-0.367546	0.14133	-2.60061	0.0093057	0.0157582
ENSMUSG00000037938	Chchd5	621.457	0.277508	0.0866561	3.2024	0.00136286	0.00268118
ENSMUSG00000082274	Gm14026	428.884	-0.514109	0.10022	-5.1298	2.90043e-07	1.00327e-06
ENSMUSG00000103009	Gm4430	56.6119	-0.11514	0.22962	-0.501438	0.616063	0.672719
ENSMUSG00000027397	Slc20a1	207.809	1.42687	0.209475	6.81162	9.65027e-12	5.90426e-11
ENSMUSG00000048327	Ckap2l	48.29	1.81471	0.409959	4.42657	9.57419e-06	2.65386e-05
ENSMUSG00000081888	Spcs2-ps	41.0997	-1.7852	0.286607	-6.22874	4.70201e-10	2.38209e-09
ENSMUSG00000037902	Sirpa	1180.89	1.97564	0.274542	7.19612	6.19503e-13	4.24391e-12
ENSMUSG00000084328	Gm14046	326.623	0.077408	0.150028	0.515957	0.605884	0.664034
ENSMUSG00000037885	Stk35	268.754	0.0891385	0.153246	0.581669	0.56079	0.621362
ENSMUSG00000027404	Snrpb	4495.91	-0.0932799	0.0508734	-1.83357	0.0667181	0.0944466
ENSMUSG00000027405	Nop56	638.924	0.0217614	0.109213	0.199256	0.842062	0.873068
ENSMUSG00000027406	Idh3b	12491.5	-1.476	0.107113	-13.7799	3.36795e-43	1.83769e-41
ENSMUSG00000083483	Gm14044	5812.18	1.42046	0.107235	13.2462	4.74494e-40	2.17446e-38
ENSMUSG00000027408	Cpxm1	121.86	0.748143	0.232101	3.22335	0.00126702	0.00250422
ENSMUSG00000037773	Pced1a	140.465	-0.0459094	0.144879	-0.316882	0.751333	0.794446
ENSMUSG00000027411	Vps16	322.877	0.075188	0.152897	0.491756	0.622892	0.679223
ENSMUSG00000027303	Ptpra	538.013	-0.0756124	0.113494	-0.666224	0.505268	0.568467
ENSMUSG00000037740	Mrps26	2030.93	-0.503944	0.0674079	-7.47604	7.65985e-14	5.6653e-13
ENSMUSG00000027300	Ubox5	226.38	-0.685769	0.110109	-6.22809	4.72156e-10	2.39113e-09
ENSMUSG00000079043	Fastkd5	163.341	-0.0632725	0.146294	-0.432503	0.665376	0.718123
ENSMUSG00000037703	Lzts3	143.883	-0.4998	0.137956	-3.6229	0.000291322	0.000639914
ENSMUSG00000068290	Ddrgk1	2820.4	0.359538	0.057996	6.19935	5.66959e-10	2.84453e-09
ENSMUSG00000074797	Itpa	880.474	-1.66875	0.0778498	-21.4355	6.24054e-102	3.1254e-99
ENSMUSG00000027309	4930402H24Rik	699.47	0.0020259	0.11688	0.0173331	0.986171	0.988953
ENSMUSG00000089662	Gm14057	81.6002	0.474154	0.174687	2.71431	0.00664135	0.0115462
ENSMUSG00000085566	A730017L22Rik	227.983	0.862751	0.155751	5.53931	3.0367e-08	1.21355e-07
ENSMUSG00000027312	Atrn	231.88	0.107615	0.137041	0.785278	0.432291	0.496927
ENSMUSG00000027316	Gfra4	543.649	-0.134337	0.140691	-0.954838	0.33966	0.402625
ENSMUSG00000027322	Siglec1	47.4926	1.30144	0.434905	2.99247	0.00276731	0.00516036
ENSMUSG00000074793	Hspa12b	441.743	0.219545	0.130136	1.68704	0.0915957	0.125627
ENSMUSG00000027327	1700037H04Rik	515.856	0.604009	0.135902	4.44444	8.81199e-06	2.46107e-05
ENSMUSG00000027329	Spef1	206.834	0.663725	0.125983	5.26838	1.37635e-07	4.99628e-07
ENSMUSG00000068267	Cenpb	4712.74	-0.181071	0.103982	-1.74136	0.0816198	0.113221
ENSMUSG00000027330	Cdc25b	103.525	1.53482	0.256189	5.99099	2.08562e-09	9.74766e-09
ENSMUSG00000068264	Ap5s1	1057.36	-0.669462	0.0697288	-9.60094	7.92176e-22	1.1347e-20
ENSMUSG00000037523	Mavs	1714.35	-0.65442	0.0848601	-7.71175	1.24102e-14	9.99015e-14
ENSMUSG00000037514	Pank2	651.246	0.518228	0.0764121	6.78201	1.18511e-11	7.18791e-11
ENSMUSG00000082044	Snrpert	621.249	0.942128	0.101829	9.25203	2.20263e-20	2.8573e-19
ENSMUSG00000027333	Smox	517.913	0.117882	0.0894675	1.3176	0.187638	0.238146
ENSMUSG00000079037	Prnp	1695.89	0.300913	0.100346	2.99874	0.00271094	0.00506334
ENSMUSG00000027339	Rassf2	343.07	1.32015	0.220363	5.9908	2.08808e-09	9.7539e-09
ENSMUSG00000027340	Slc23a2	134.629	-0.0161465	0.156531	-0.103152	0.917842	0.93491
ENSMUSG00000027341	Tmem230	766.912	0.45321	0.110453	4.10321	4.07457e-05	0.000102123
ENSMUSG00000027342	Pcna	1142.47	0.0768712	0.112973	0.680441	0.496225	0.559956
ENSMUSG00000058793	Cds2	1516.23	0.675716	0.127984	5.27968	1.29411e-07	4.71605e-07
ENSMUSG00000027346	Gpcpd1	2717.04	0.2433	0.178426	1.36359	0.172697	0.221274
ENSMUSG00000044991	Shld1	750.579	-0.10159	0.201133	-0.505091	0.613495	0.670698
ENSMUSG00000037376	Trmt6	318.531	0.162805	0.0985598	1.65184	0.0985676	0.134104
ENSMUSG00000027353	Mcm8	62.4782	-1.15729	0.190687	-6.06905	1.28668e-09	6.19613e-09
ENSMUSG00000027357	Crls1	1001.4	0.0860278	0.114109	0.753906	0.450906	0.515536
ENSMUSG00000034723	Tmx4	559.763	-0.403921	0.147184	-2.74432	0.00606367	0.010625
ENSMUSG00000083879	Gm14038	196.734	-1.78338	0.182783	-9.7568	1.72519e-22	2.61257e-21
ENSMUSG00000051177	Plcb1	70.1179	0.299579	0.194249	1.54225	0.123013	0.163567
ENSMUSG00000082399	Gm14036	1413.23	-0.912524	0.142292	-6.41305	1.42641e-10	7.68441e-10
ENSMUSG00000039943	Plcb4	678.671	0.191718	0.116734	1.64235	0.100516	0.136478
ENSMUSG00000082647	Gm14056	146.69	0.780438	0.339588	2.29819	0.0215508	0.0338912
ENSMUSG00000027274	Mkks	1066.99	0.0644905	0.132057	0.488353	0.6253	0.681637
ENSMUSG00000027281	Slx4ip	66.0485	0.404166	0.190589	2.12062	0.033954	0.0511645
ENSMUSG00000027276	Jag1	91.5572	1.13537	0.243165	4.66912	3.02496e-06	9.03686e-06
ENSMUSG00000062098	Btbd3	262.104	-0.930465	0.160218	-5.8075	6.34132e-09	2.77408e-08
ENSMUSG00000039033	Tasp1	328.51	-0.0946183	0.110922	-0.853019	0.393649	0.457989
ENSMUSG00000080006	Rps19-ps7	1502.15	0.552244	0.122516	4.50753	6.55859e-06	1.86781e-05
ENSMUSG00000045624	Esf1	274.597	-0.194867	0.101806	-1.9141	0.0556072	0.0802407
ENSMUSG00000027384	Ndufaf5	1570.75	-0.218123	0.0782164	-2.78872	0.00529176	0.00938133
ENSMUSG00000068205	Macrod2	280.382	0.0334765	0.138126	0.242361	0.8085	0.844074
ENSMUSG00000038844	Kif16b	662.64	-0.695146	0.132461	-5.24792	1.53828e-07	5.53678e-07
ENSMUSG00000008333	Snrpb2	1127.1	0.431295	0.0618728	6.97067	3.15429e-12	2.02253e-11
ENSMUSG00000015932	Dstn	8793.71	0.302066	0.0668781	4.51666	6.28216e-06	1.79638e-05
ENSMUSG00000027422	Rrbp1	1408.25	-0.0147384	0.133227	-0.110627	0.911912	0.92968
ENSMUSG00000086384	Banf2os	161.112	-0.497909	0.140528	-3.54314	0.000395398	0.000850149
ENSMUSG00000082480	Gm11687	324.496	-0.788993	0.183454	-4.30077	1.70209e-05	4.53255e-05
ENSMUSG00000027423	Snx5	2698.22	-0.00359852	0.0819742	-0.0438981	0.964986	0.972545
ENSMUSG00000027424	Mgme1	617.975	-0.544963	0.118808	-4.58692	4.49837e-06	1.31145e-05
ENSMUSG00000027425	Kat14	799.756	0.0557635	0.0682918	0.816547	0.414187	0.478904
ENSMUSG00000083674	Zfp133-ps	43.8804	-0.807721	0.254976	-3.16783	0.00153583	0.00299749
ENSMUSG00000027427	Polr3f	268.562	-0.22372	0.126779	-1.76464	0.0776245	0.108344
ENSMUSG00000027428	Rbbp9	300.426	-0.369237	0.0957472	-3.85637	0.000115082	0.000269551
ENSMUSG00000027429	Sec23b	300.754	0.389853	0.108767	3.5843	0.000337983	0.000735039
ENSMUSG00000074754	Smim26	1883.76	0.170143	0.12178	1.39714	0.162372	0.209451
ENSMUSG00000027430	Dtd1	564.779	-0.790899	0.0845484	-9.35439	8.40811e-21	1.11866e-19
ENSMUSG00000084178	Gm11759	460.133	0.884096	0.147633	5.98849	2.11802e-09	9.874e-09
ENSMUSG00000001768	Rin2	610.05	0.534585	0.0986336	5.4199	5.9631e-08	2.28347e-07
ENSMUSG00000002728	Naa20	2546.04	-0.648733	0.12826	-5.05795	4.23781e-07	1.43612e-06
ENSMUSG00000001767	Crnkl1	557.143	-0.165501	0.0722304	-2.29129	0.0219466	0.0344826
ENSMUSG00000037143	Cfap61	27.8596	-0.724913	0.321367	-2.25572	0.0240883	0.037499
ENSMUSG00000037110	Ralgapa2	761.166	0.116412	0.113192	1.02844	0.303743	0.365519
ENSMUSG00000042938	Gm14117	682.171	-3.02544	0.167107	-18.1048	2.92028e-73	6.05129e-71
ENSMUSG00000074749	Kiz	2199.14	-0.422949	0.0812743	-5.20396	1.95082e-07	6.93621e-07
ENSMUSG00000027433	Xrn2	426.835	-0.987438	0.111743	-8.83671	9.85795e-19	1.12389e-17
ENSMUSG00000074743	Thbd	286.179	-0.0678541	0.173648	-0.390758	0.695976	0.745355
ENSMUSG00000027435	Cd93	765.119	0.410896	0.178847	2.29748	0.0215916	0.0339476
ENSMUSG00000036992	Nxt1	251.089	-0.514656	0.118179	-4.35489	1.33131e-05	3.60196e-05
ENSMUSG00000027439	Gzf1	796.786	0.314913	0.0799684	3.93797	8.21746e-05	0.000196678
ENSMUSG00000027438	Napb	63.9796	0.154842	0.188258	0.822496	0.410794	0.475295
ENSMUSG00000027447	Cst3	13254.6	-0.310475	0.0969154	-3.20356	0.00135738	0.00267151
ENSMUSG00000068134	Zfp120	424.001	0.390092	0.0878577	4.44005	8.99377e-06	2.50934e-05
ENSMUSG00000083964	Gm14122	97.6966	-0.850096	0.166881	-5.09403	3.50532e-07	1.20066e-06
ENSMUSG00000068130	Zfp442	44.3533	-0.625209	0.225754	-2.76943	0.00561545	0.00989017
ENSMUSG00000082740	Gm14127	245.826	-0.510295	0.155995	-3.27123	0.00107082	0.00214578
ENSMUSG00000083325	Gm14121	751.005	-1.50057	0.108751	-13.7982	2.61372e-43	1.43173e-41
ENSMUSG00000033096	Apmap	397.717	-0.913461	0.113319	-8.06097	7.56944e-16	6.87921e-15
ENSMUSG00000027452	Acss1	9980.69	0.678844	0.156252	4.34455	1.39563e-05	3.76798e-05
ENSMUSG00000033068	Entpd6	305.586	-0.343786	0.0965302	-3.56144	0.00036883	0.000796322
ENSMUSG00000033059	Pygb	11811.5	-0.255437	0.0868088	-2.94253	0.00325544	0.00600514
ENSMUSG00000032046	Abhd12	1097.71	0.357458	0.101826	3.51048	0.000447306	0.000953279
ENSMUSG00000027454	Gins1	115.031	-0.0168113	0.146043	-0.115112	0.908356	0.926624
ENSMUSG00000053916	Nanp	48.6808	0.0714924	0.236205	0.302671	0.762141	0.804236
ENSMUSG00000082809	Gm14150	3664.77	0.248192	0.19169	1.29476	0.195403	0.24697
ENSMUSG00000027455	Nsfl1c	2984.5	-0.144131	0.0537416	-2.68193	0.00731989	0.0126226
ENSMUSG00000032966	Fkbp1a	6270.04	0.404151	0.0780209	5.18003	2.21845e-07	7.82034e-07
ENSMUSG00000027456	Sdcbp2	32.2521	-0.917369	0.252458	-3.63375	0.000279331	0.000614731
ENSMUSG00000044364	Tmem74b	193.249	-0.0895657	0.156289	-0.573076	0.566593	0.626654
ENSMUSG00000032869	Psmf1	721.191	-0.414269	0.0732742	-5.65368	1.57052e-08	6.53709e-08
ENSMUSG00000027459	Fam110a	175.357	0.785208	0.115586	6.79327	1.09617e-11	6.68619e-11
ENSMUSG00000032802	Srxn1	1022.94	0.335759	0.153095	2.19315	0.0282969	0.0433764
ENSMUSG00000068079	Tcf15	393.26	0.694211	0.206063	3.36893	0.000754608	0.00155273
ENSMUSG00000081087	Rps15a-ps7	4004.36	0.348161	0.135659	2.56643	0.010275	0.0172352
ENSMUSG00000074698	Csnk2a1	5086.9	0.613261	0.0939898	6.52476	6.81085e-11	3.80058e-10
ENSMUSG00000027465	Tbc1d20	1978.67	0.444734	0.0774011	5.74584	9.14668e-09	3.91168e-08
ENSMUSG00000027466	Rbck1	1856.98	0.325724	0.073858	4.41014	1.03304e-05	2.84045e-05
ENSMUSG00000032715	Trib3	78.6152	0.627006	0.166805	3.75892	0.000170646	0.000388532
ENSMUSG00000081434	Gm14165	1822.71	0.700237	0.0793242	8.82753	1.07009e-18	1.21211e-17
ENSMUSG00000051817	Sox12	638.424	0.468808	0.120009	3.90643	9.36714e-05	0.000222599
ENSMUSG00000074682	Zcchc3	363.37	0.000666089	0.116989	0.00569362	0.995457	0.996594
ENSMUSG00000032680	6820408C15Rik	310.609	0.197919	0.095118	2.08077	0.037455	0.0559411
ENSMUSG00000000359	Rem1	91.725	0.0786778	0.181249	0.434086	0.664226	0.717158
ENSMUSG00000019188	H13	690.649	1.14168	0.156475	7.29622	2.95968e-13	2.08666e-12
ENSMUSG00000042814	Mcts2	466.839	-0.428406	0.132396	-3.2358	0.00121304	0.00240362
ENSMUSG00000042745	Id1	649.656	0.456923	0.159496	2.8648	0.00417274	0.00754536
ENSMUSG00000009876	Cox4i2	188.659	-0.138066	0.128586	-1.07373	0.282945	0.34323
ENSMUSG00000007659	Bcl2l1	1293.81	1.33375	0.0908013	14.6887	7.61354e-49	5.41953e-47
ENSMUSG00000027469	Tpx2	98.9748	2.04165	0.471557	4.32959	1.49385e-05	4.01617e-05
ENSMUSG00000074676	Foxs1	118.525	0.550488	0.201595	2.73066	0.00632071	0.0110463
ENSMUSG00000027472	Pdrg1	5511.66	0.032695	0.0779441	0.419467	0.674875	0.726641
ENSMUSG00000027474	Ccm2l	86.9802	-0.996676	0.227489	-4.3812	1.18028e-05	3.21567e-05
ENSMUSG00000003283	Hck	96.3768	2.25324	0.425736	5.29257	1.20612e-07	4.41835e-07
ENSMUSG00000068040	Tm9sf4	282.599	-0.0518318	0.127258	-0.407298	0.683789	0.734547
ENSMUSG00000074671	Tspyl3	48.2035	0.782773	0.282565	2.77024	0.00560156	0.00987189
ENSMUSG00000051413	Plagl2	132.975	0.708563	0.168945	4.19404	2.74029e-05	7.08464e-05
ENSMUSG00000046020	Pofut1	263.271	0.586436	0.104881	5.59146	2.2517e-08	9.1497e-08
ENSMUSG00000027475	Kif3b	278.452	0.228809	0.107973	2.11913	0.0340791	0.051342
ENSMUSG00000073236	2500004C02Rik	81.1244	-1.13299	0.202165	-5.60428	2.09127e-08	8.54868e-08
ENSMUSG00000042548	Asxl1	946.295	-0.213044	0.120311	-1.77077	0.0765985	0.107029
ENSMUSG00000061411	Nol4l	87.8855	0.501205	0.169884	2.95027	0.00317497	0.00585978
ENSMUSG00000082283	Gm14472	94.5396	-0.492492	0.205404	-2.39767	0.0164996	0.0265794
ENSMUSG00000056941	Commd7	669.677	0.316866	0.113185	2.79955	0.00511741	0.00910101
ENSMUSG00000027479	Mapre1	3166.55	0.0621652	0.0856711	0.725627	0.468068	0.532423
ENSMUSG00000083097	Gm14494	2824.42	-0.00674911	0.124756	-0.0540984	0.956857	0.96581
ENSMUSG00000027487	Cdk5rap1	557.43	-1.28051	0.261289	-4.90076	9.54665e-07	3.07471e-06
ENSMUSG00000027488	Snta1	4494.17	0.164805	0.096361	1.71029	0.0872128	0.120171
ENSMUSG00000038533	Cbfa2t2	406.355	0.0176321	0.129249	0.136419	0.89149	0.913156
ENSMUSG00000027490	E2f1	144.799	2.59218	0.314991	8.22937	1.88205e-16	1.78929e-15
ENSMUSG00000000876	Pxmp4	1079.75	-0.697531	0.0954653	-7.30664	2.73904e-13	1.94086e-12
ENSMUSG00000059842	Zfp341	68.8797	-1.25156	0.218989	-5.71519	1.0958e-08	4.62706e-08
ENSMUSG00000038467	Chmp4b	6244.51	0.380617	0.0537424	7.08226	1.41826e-12	9.44813e-12
ENSMUSG00000082064	Rpl5-ps2	4306.88	-0.323026	0.126781	-2.54791	0.0108372	0.0180916
ENSMUSG00000027593	Raly	2079.67	-1.11923	0.087441	-12.7999	1.64254e-37	6.34527e-36
ENSMUSG00000074656	Eif2s2	3544.32	0.0681463	0.0872302	0.781223	0.434671	0.499336
ENSMUSG00000027597	Ahcy	1207.33	0.146335	0.0849865	1.72186	0.0850953	0.117543
ENSMUSG00000027598	Itch	408.283	-0.0033832	0.130645	-0.0258961	0.97934	0.98376
ENSMUSG00000082596	Gm14227	125.614	-0.109244	0.244293	-0.447183	0.654743	0.708774
ENSMUSG00000047459	Dynlrb1	3994	-0.145827	0.0777361	-1.87592	0.0606664	0.0867467
ENSMUSG00000027602	Map1lc3a	17128.8	-0.339033	0.0813183	-4.16921	3.05657e-05	7.83733e-05
ENSMUSG00000038383	Pigu	354.661	-0.635989	0.104911	-6.06216	1.34304e-09	6.44984e-09
ENSMUSG00000038375	Trp53inp2	14556.5	0.513856	0.10614	4.84129	1.28999e-06	4.07145e-06
ENSMUSG00000038369	Ncoa6	733.199	0.397334	0.0984028	4.03784	5.39467e-05	0.000132858
ENSMUSG00000083341	Gm14238	184.464	-0.200886	0.14901	-1.34814	0.177613	0.226816
ENSMUSG00000027605	Acss2	598.317	-0.50867	0.0856473	-5.93912	2.86551e-09	1.31231e-08
ENSMUSG00000027610	Gss	601.919	0.503478	0.0779471	6.45923	1.05239e-10	5.74674e-10
ENSMUSG00000074652	Myh7b	511.896	0.259977	0.188293	1.3807	0.16737	0.215205
ENSMUSG00000038324	Trpc4ap	2642.39	0.410769	0.0813658	5.04842	4.4548e-07	1.50529e-06
ENSMUSG00000038312	Edem2	215.998	0.519978	0.164209	3.16657	0.00154248	0.00300879
ENSMUSG00000074649	BC029722	513.994	-0.931422	0.0776282	-11.9985	3.61781e-33	1.10049e-31
ENSMUSG00000027613	Eif6	1312.85	0.0638362	0.145467	0.438835	0.660781	0.713988
ENSMUSG00000005882	Uqcc1	5367.68	-0.325897	0.0933829	-3.4899	0.000483202	0.00102433
ENSMUSG00000038241	Cep250	132.296	0.665168	0.227213	2.92751	0.00341688	0.00628888
ENSMUSG00000005881	Ergic3	913.669	0.408074	0.109683	3.72047	0.000198849	0.000448594
ENSMUSG00000089824	Rbm12	369.388	-0.292906	0.128904	-2.27227	0.0230701	0.036078
ENSMUSG00000027618	Nfs1	2505.61	-0.690558	0.106623	-6.47662	9.38015e-11	5.15632e-10
ENSMUSG00000067847	Romo1	6806.11	0.747891	0.102983	7.2623	3.80561e-13	2.659e-12
ENSMUSG00000027620	Rbm39	1961.1	-0.159444	0.0971213	-1.6417	0.100652	0.136622
ENSMUSG00000038116	Phf20	481.244	-0.360425	0.104686	-3.44291	0.000575489	0.00120609
ENSMUSG00000046229	Scand1	3070.79	1.42138	0.149954	9.4788	2.57219e-21	3.55367e-20
ENSMUSG00000038085	Cnbd2	1962.97	2.22601	0.116443	19.1168	1.82989e-81	5.57839e-79
ENSMUSG00000081751	Gm14251	1735.53	1.27181	0.127056	10.0098	1.38023e-23	2.25845e-22
ENSMUSG00000082321	Gm14253	129.023	-1.31076	0.233357	-5.61699	1.94316e-08	7.97451e-08
ENSMUSG00000102869	2900097C17Rik	7734.75	0.678933	0.0963095	7.04949	1.79569e-12	1.18443e-11
ENSMUSG00000061272	Gm14173	3125.91	0.949428	0.160833	5.90319	3.56547e-09	1.61442e-08
ENSMUSG00000027624	Epb41l1	244.917	0.410627	0.142769	2.87617	0.00402531	0.00729572
ENSMUSG00000027628	Aar2	1164.93	0.348713	0.0701159	4.97338	6.57951e-07	2.17042e-06
ENSMUSG00000061689	Dlgap4	1948.7	0.285995	0.101064	2.82983	0.00465734	0.00834525
ENSMUSG00000067818	Myl9	649.975	-0.344753	0.173486	-1.9872	0.0468997	0.068722
ENSMUSG00000082196	Gm14231	166.584	-0.70569	0.221858	-3.18082	0.00146857	0.00287623
ENSMUSG00000027637	Rab5if	462.439	-1.91416	0.131061	-14.6051	2.6049e-48	1.80834e-46
ENSMUSG00000027634	Ndrg3	520.072	0.708336	0.0907146	7.8084	5.79184e-15	4.83446e-14
ENSMUSG00000055485	Soga1	122.63	0.538771	0.16239	3.31776	0.000907424	0.00184284
ENSMUSG00000027639	Samhd1	888.354	0.917528	0.14255	6.43654	1.22226e-10	6.6356e-10
ENSMUSG00000084113	Gm14277	166.781	0.510859	0.138412	3.69085	0.000223504	0.000499633
ENSMUSG00000027642	Rpn2	1282.48	0.939991	0.152522	6.16297	7.13918e-10	3.54633e-09
ENSMUSG00000063019	Manbal	718.531	0.494208	0.121472	4.06851	4.73148e-05	0.000117433
ENSMUSG00000027646	Src	87.1417	0.811696	0.207594	3.91001	9.2293e-05	0.000219472
ENSMUSG00000081740	Gm14279	4236.91	0.949872	0.15226	6.23847	4.41868e-10	2.24667e-09
ENSMUSG00000082329	Gm14287	83.8898	-1.29739	0.171959	-7.54479	4.53024e-14	3.4395e-13
ENSMUSG00000067787	Blcap	2045.52	0.652501	0.108947	5.98917	2.10916e-09	9.84249e-09
ENSMUSG00000027649	Ctnnbl1	326.872	-1.10775	0.148568	-7.45622	8.90401e-14	6.5638e-13
ENSMUSG00000062846	Gm14176	549.074	-0.782622	0.127714	-6.12793	8.9027e-10	4.3789e-09
ENSMUSG00000027650	Tti1	243.145	-1.5375	0.118389	-12.9868	1.45351e-38	5.97729e-37
ENSMUSG00000027651	Rprd1b	833.013	0.0783032	0.103925	0.753459	0.451174	0.515735
ENSMUSG00000037820	Tgm2	4093.4	0.215015	0.117001	1.83773	0.0661027	0.0936889
ENSMUSG00000037813	D630003M21Rik	63.9387	-1.00087	0.234056	-4.2762	1.90112e-05	5.03199e-05
ENSMUSG00000027652	Ralgapb	774.671	0.118161	0.0946334	1.24862	0.211804	0.265616
ENSMUSG00000081800	Gm14200	78.2544	-1.50802	0.391965	-3.84733	0.000119413	0.000279041
ENSMUSG00000044405	Adig	67.1291	-0.052978	0.316946	-0.167151	0.867251	0.893437
ENSMUSG00000037761	Actr5	122.913	0.113974	0.159045	0.716613	0.473613	0.538076
ENSMUSG00000037754	Ppp1r16b	271.615	-0.0216124	0.143947	-0.150141	0.880653	0.904519
ENSMUSG00000027655	Dhx35	458.167	0.165741	0.118339	1.40056	0.161345	0.208298
ENSMUSG00000074623	Gm826	380.268	-0.154672	0.108357	-1.42743	0.153456	0.199214
ENSMUSG00000074622	Mafb	408.2	0.765548	0.24631	3.10807	0.0018831	0.00361737
ENSMUSG00000070544	Top1	547.239	-0.757305	0.15401	-4.91724	8.7775e-07	2.84791e-06
ENSMUSG00000016933	Plcg1	841.672	0.139324	0.115035	1.21114	0.225842	0.281485
ENSMUSG00000035877	Zhx3	829.905	0.248791	0.0776333	3.2047	0.00135204	0.00266249
ENSMUSG00000027412	Lpin3	68.3878	-1.13429	0.229907	-4.93371	8.06836e-07	2.63e-06
ENSMUSG00000057133	Chd6	642.59	0.0810253	0.203462	0.398234	0.690458	0.74035
ENSMUSG00000083374	Gm11449	217.577	-1.87905	0.241257	-7.7886	6.77555e-15	5.62543e-14
ENSMUSG00000083567	Gm11451	362.022	-0.300457	0.107711	-2.78947	0.00527938	0.00936412
ENSMUSG00000016921	Srsf6	1734.85	0.142174	0.0877894	1.61949	0.105342	0.142313
ENSMUSG00000017858	Ift52	815.993	0.384921	0.0865069	4.4496	8.60285e-06	2.40698e-05
ENSMUSG00000017817	Jph2	17691.9	0.397629	0.0927745	4.28597	1.81947e-05	4.82952e-05
ENSMUSG00000035399	Oser1	939.656	0.175045	0.0718381	2.43665	0.0148239	0.0240712
ENSMUSG00000099632	2900093K20Rik	140.329	1.0732	0.153807	6.97754	3.0039e-12	1.92786e-11
ENSMUSG00000048486	Fitm2	4060.99	0.294976	0.106085	2.78056	0.00542656	0.00959242
ENSMUSG00000017679	Ttpal	463.489	0.825487	0.119505	6.90757	4.93033e-12	3.10175e-11
ENSMUSG00000017707	Serinc3	2808.67	0.254763	0.105606	2.41238	0.0158488	0.0256016
ENSMUSG00000035268	Pkig	8330.76	0.396086	0.0711499	5.56692	2.59287e-08	1.04783e-07
ENSMUSG00000087129	Gm16316	43.5057	-1.21458	0.302015	-4.0216	5.7805e-05	0.000141664
ENSMUSG00000017697	Ada	37.8201	1.73116	0.438409	3.94874	7.85642e-05	0.000188648
ENSMUSG00000027656	Ccn5	132.812	0.530468	0.251156	2.1121	0.0346776	0.052182
ENSMUSG00000035226	Rims4	114.019	-0.22031	0.214954	-1.02492	0.305403	0.367167
ENSMUSG00000018326	Ywhab	2901.08	0.571725	0.080162	7.13211	9.88422e-13	6.68305e-12
ENSMUSG00000018322	Tomm34	1059.85	0.589397	0.103967	5.66906	1.43581e-08	6.00129e-08
ENSMUSG00000018209	Stk4	465.247	0.423238	0.134635	3.1436	0.00166881	0.00323631
ENSMUSG00000017009	Sdc4	925.804	0.794671	0.144379	5.50406	3.71137e-08	1.46936e-07
ENSMUSG00000045503	Sys1	1015.2	0.274242	0.0720195	3.80788	0.000140165	0.000323278
ENSMUSG00000017734	Dbndd2	135.405	0.224347	0.141818	1.58194	0.113664	0.152353
ENSMUSG00000017721	Pigt	803.717	1.23715	0.116895	10.5834	3.55744e-26	6.90942e-25
ENSMUSG00000017299	Dnttip1	719.46	-0.345242	0.0757368	-4.55845	5.15326e-06	1.49183e-05
ENSMUSG00000001403	Ube2c	112.725	1.93551	0.379915	5.09459	3.49495e-07	1.19769e-06
ENSMUSG00000050373	Snx21	1240.08	0.181376	0.0827077	2.19298	0.0283089	0.0433881
ENSMUSG00000017307	Acot8	257.077	-1.18241	0.143917	-8.21589	2.10598e-16	1.99946e-15
ENSMUSG00000045822	Zswim3	70.1343	-0.228188	0.167766	-1.36015	0.173781	0.22251
ENSMUSG00000017764	Zswim1	239.355	0.360053	0.0957631	3.75982	0.000170033	0.000387388
ENSMUSG00000039873	Neurl2	1925.5	0.258564	0.0901612	2.8678	0.00413338	0.00747709
ENSMUSG00000017760	Ctsa	1486.23	0.341016	0.179987	1.89467	0.0581366	0.0834185
ENSMUSG00000017754	Pltp	127.204	-0.484738	0.243453	-1.99109	0.0464706	0.0681294
ENSMUSG00000039849	Pcif1	903.915	-0.140492	0.0855611	-1.642	0.100589	0.13656
ENSMUSG00000039834	Zfp335	49.3434	-2.27178	0.324255	-7.00614	2.44991e-12	1.59199e-11
ENSMUSG00000039804	Ncoa5	662.621	0.410992	0.107914	3.80853	0.000139798	0.000322537
ENSMUSG00000017652	Cd40	32.4642	0.910981	0.374918	2.42982	0.0151065	0.0244929
ENSMUSG00000053166	Cdh22	115.355	1.69256	0.188635	8.97263	2.89529e-19	3.43782e-18
ENSMUSG00000017664	Slc35c2	658.339	0.545826	0.109968	4.96352	6.92287e-07	2.27619e-06
ENSMUSG00000017670	Elmo2	289.243	-0.205378	0.12821	-1.60189	0.10918	0.146989
ENSMUSG00000017667	Zfp334	143.991	0.483094	0.12574	3.84202	0.000122026	0.000284721
ENSMUSG00000039725	Trp53rka	473.476	-0.173287	0.104471	-1.65871	0.0971737	0.132439
ENSMUSG00000017897	Eya2	29.6515	-0.572194	0.311935	-1.83433	0.0666044	0.0943064
ENSMUSG00000039671	Zmynd8	1052.33	0.546871	0.0899114	6.08234	1.18444e-09	5.73528e-09
ENSMUSG00000027678	Ncoa3	640.648	0.833612	0.0846541	9.84727	7.04286e-23	1.09736e-21
ENSMUSG00000006800	Sulf2	828.782	-0.167514	0.0954702	-1.75462	0.0793249	0.110475
ENSMUSG00000085682	Gm14267	155.186	0.254536	0.181172	1.40494	0.160039	0.206765
ENSMUSG00000039621	Prex1	207.794	1.4032	0.241085	5.82037	5.87169e-09	2.58034e-08
ENSMUSG00000042854	Trp53rkb	209.499	0.102361	0.121927	0.839529	0.401173	0.465429
ENSMUSG00000074582	Arfgef2	899.386	0.374884	0.0926427	4.04656	5.19756e-05	0.000128365
ENSMUSG00000002718	Cse1l	715.583	-0.373874	0.100792	-3.70936	0.000207781	0.000467016
ENSMUSG00000039536	Stau1	1190.34	0.0128986	0.0720868	0.178932	0.857991	0.886933
ENSMUSG00000017999	Ddx27	291.073	-0.840809	0.118769	-7.07936	1.4482e-12	9.63841e-12
ENSMUSG00000039501	Znfx1	524.788	0.35546	0.109596	3.24337	0.00118126	0.00234397
ENSMUSG00000074578	Zfas1	383.553	0.929928	0.165374	5.62318	1.87475e-08	7.70958e-08
ENSMUSG00000050556	Kcnb1	842.869	-0.276908	0.101687	-2.72313	0.00646663	0.0112746
ENSMUSG00000085151	1110018N20Rik	172.168	0.300567	0.123621	2.43135	0.0150426	0.0244034
ENSMUSG00000017969	Ptgis	240.954	0.783187	0.251005	3.12021	0.00180723	0.00348355
ENSMUSG00000017929	B4galt5	152.068	0.611007	0.312281	1.95659	0.0503953	0.0733922
ENSMUSG00000039463	Slc9a8	248.073	0.528639	0.122377	4.31977	1.56195e-05	4.18481e-05
ENSMUSG00000047030	Spata2	495.174	0.0949842	0.087468	1.08593	0.277509	0.337512
ENSMUSG00000006418	Rnf114	2463.95	-0.301134	0.0916261	-3.28655	0.00101424	0.00204115
ENSMUSG00000042821	Snai1	50.8935	0.91447	0.380393	2.40401	0.0162163	0.02615
ENSMUSG00000090213	Tmem189	784.417	0.827134	0.11775	7.02452	2.14796e-12	1.40424e-11
ENSMUSG00000056501	Cebpb	1156.58	1.44022	0.191246	7.53072	5.04606e-14	3.80845e-13
ENSMUSG00000006462	A530013C23Rik	119.97	0.0512171	0.186762	0.274237	0.783902	0.822989
ENSMUSG00000027540	Ptpn1	665.641	0.406163	0.161154	2.52035	0.0117238	0.019433
ENSMUSG00000086411	Gm14236	50.4468	0.685759	0.316016	2.17001	0.0300058	0.0457261
ENSMUSG00000044641	Pard6b	85.1026	0.294728	0.198562	1.48432	0.137725	0.180971
ENSMUSG00000078919	Dpm1	87.1886	0.105806	0.266055	0.397685	0.690862	0.74067
ENSMUSG00000074576	Mocs3	273.767	0.192021	0.128064	1.49942	0.133764	0.176461
ENSMUSG00000027544	Nfatc2	519.531	-0.110973	0.109958	-1.00923	0.312863	0.375141
ENSMUSG00000027546	Atp9a	1650.29	0.490808	0.0968041	5.07011	3.97581e-07	1.35257e-06
ENSMUSG00000027547	Sall4	66.3337	0.518719	0.218649	2.37238	0.0176737	0.0282727
ENSMUSG00000085322	Gm14261	161.974	0.0389201	0.125892	0.309155	0.757204	0.800111
ENSMUSG00000027551	Zfp64	221.9	-0.711378	0.1117	-6.36862	1.90731e-10	1.01082e-09
ENSMUSG00000052056	Zfp217	224.56	0.719978	0.144851	4.97047	6.67912e-07	2.20017e-06
ENSMUSG00000084013	Gm14270	568.9	-0.0239678	0.0930687	-0.257528	0.796771	0.834127
ENSMUSG00000084067	Gm14269	201.597	-1.5855	0.166141	-9.54308	1.38649e-21	1.94428e-20
ENSMUSG00000052033	Pfdn4	418.808	-0.467986	0.109761	-4.26367	2.01094e-05	5.29965e-05
ENSMUSG00000083793	Gm14274	128.967	0.498383	0.213345	2.33604	0.0194894	0.0308743
ENSMUSG00000027495	Fam210b	406.448	-0.0720522	0.101808	-0.707724	0.479117	0.543448
ENSMUSG00000027496	Aurka	77.8219	1.71575	0.334574	5.12815	2.92597e-07	1.01111e-06
ENSMUSG00000027498	Cstf1	499.888	-0.667233	0.0857829	-7.77816	7.3586e-15	6.07355e-14
ENSMUSG00000027502	Rtf2	1535.24	0.672559	0.0749614	8.97207	2.91004e-19	3.45242e-18
ENSMUSG00000081344	Gm14303	11859.4	0.262589	0.181219	1.44902	0.147333	0.192155
ENSMUSG00000008999	Bmp7	57.994	-0.3186	0.234898	-1.35633	0.174994	0.223879
ENSMUSG00000027509	Rae1	850.379	-0.00842705	0.0746664	-0.112863	0.910139	0.928277
ENSMUSG00000027510	Rbm38	2666.8	-0.248744	0.109093	-2.28011	0.022601	0.0353958
ENSMUSG00000027514	Zbp1	103.148	2.11198	0.433615	4.87063	1.11245e-06	3.54381e-06
ENSMUSG00000038400	Pmepa1	1259.34	1.01048	0.146246	6.90947	4.86476e-12	3.06325e-11
ENSMUSG00000055897	Ppp4r1l-ps	125.307	0.740136	0.134018	5.52266	3.33909e-08	1.32985e-07
ENSMUSG00000027519	Rab22a	2576.89	0.203094	0.0780749	2.60128	0.00928775	0.0157297
ENSMUSG00000054455	Vapb	4794.7	0.277753	0.0666713	4.166	3.09989e-05	7.93388e-05
ENSMUSG00000082543	Gm14336	138.547	0.589452	0.151185	3.89887	9.66414e-05	0.000228958
ENSMUSG00000081700	Atp5k-ps2	103.408	0.728554	0.234967	3.10066	0.00193089	0.00370156
ENSMUSG00000027522	Stx16	330.197	0.0168667	0.105324	0.160142	0.872769	0.898132
ENSMUSG00000039263	Npepl1	2849.91	-0.254325	0.0656609	-3.87331	0.000107367	0.000252594
ENSMUSG00000027523	Gnas	176.264	-1.77223	0.233947	-7.57535	3.5815e-14	2.74745e-13
ENSMUSG00000016253	Nelfcd	902.607	0.287526	0.0880652	3.26493	0.00109493	0.0021869
ENSMUSG00000016256	Ctsz	861.036	1.9052	0.45561	4.18165	2.89406e-05	7.44513e-05
ENSMUSG00000016252	Atp5e	17155.9	0.218616	0.137572	1.58911	0.112036	0.150401
ENSMUSG00000016257	Prelid3b	2433.76	0.00775276	0.0792586	0.0978161	0.922078	0.938134
ENSMUSG00000027524	Edn3	54.9347	1.53604	0.455524	3.37204	0.000746148	0.0015369
ENSMUSG00000084050	Gm14439	144.724	0.296581	0.215235	1.37794	0.168223	0.216183
ENSMUSG00000080888	Gm14387	18.444	0.253597	0.840452	0.301738	0.762852	0.804926
ENSMUSG00000090093	Gm14399	107.802	-0.23019	0.35955	-0.640217	0.522031	0.58442
ENSMUSG00000078903	Gm14391	106.159	-0.0486141	0.300834	-0.161598	0.871623	0.897281
ENSMUSG00000084323	Gm14438	2249.04	0.944166	0.120145	7.85858	3.88501e-15	3.2958e-14
ENSMUSG00000078901	Gm14440	84.4176	-0.968573	0.23516	-4.11879	3.80867e-05	9.58181e-05
ENSMUSG00000078899	Gm4631	100.341	1.50492	1.14295	1.3167	0.187939	0.238503
ENSMUSG00000078898	Zfp968	31.9716	0.134728	0.646082	0.208531	0.834815	0.866899
ENSMUSG00000078897	Gm4724	106.679	1.15053	1.10598	1.04028	0.298211	0.359726
ENSMUSG00000078896	Zfp965	37.3166	-0.257741	0.610688	-0.422051	0.672988	0.725222
ENSMUSG00000094475	Gm11007	61.0171	1.38578	1.22673	1.12966	0.258621	0.317181
ENSMUSG00000094932	Gm2007	61.1439	1.37616	1.21762	1.13021	0.25839	0.316959
ENSMUSG00000078889	Gm14288	86.0472	-1.03444	0.233113	-4.43752	9.10013e-06	2.53498e-05
ENSMUSG00000083481	Rps8-ps2	2256.54	0.946758	0.121047	7.82138	5.22486e-15	4.37945e-14
ENSMUSG00000078887	Gm6710	104.693	-0.00969576	0.313662	-0.0309115	0.97534	0.980655
ENSMUSG00000089756	Zfp966	41.3425	0.616224	0.582917	1.05714	0.290448	0.35142
ENSMUSG00000078886	Gm2026	107.77	1.13608	1.10041	1.03241	NA	NA
ENSMUSG00000095648	Gm2004	63.6867	1.31955	0.585875	2.25228	0.0243048	0.0378066
ENSMUSG00000078894	2210418O10Rik	125.073	2.42823	0.927328	2.61852	NA	NA
ENSMUSG00000089951	Gm14435	56.3817	-0.865597	0.281126	-3.07904	0.00207669	0.00395887
ENSMUSG00000078881	Gm14434	99.2008	1.10944	1.11441	0.995541	0.319473	0.38196
ENSMUSG00000078880	Gm14308	97.5338	1.10267	1.06689	1.03353	0.301354	0.363017
ENSMUSG00000078879	Zfp973	42.4491	-0.0139717	0.586681	-0.0238147	0.981	0.984934
ENSMUSG00000078878	Gm14305	52.8706	0.899986	1.12743	0.798267	0.424716	0.489463
ENSMUSG00000078877	Gm14295	100.593	0.828862	0.844719	0.981227	0.326481	0.389174
ENSMUSG00000074527	Gm14296	141.804	2.31014	0.981844	2.35286	NA	NA
ENSMUSG00000078875	Gm14419	105.737	0.943234	0.657986	1.43352	0.15171	0.19718
ENSMUSG00000082023	Gm14407	172.751	0.150326	0.213143	0.705284	0.480634	0.544817
ENSMUSG00000078870	Gm14410	98.0072	1.00373	0.865229	1.16007	NA	NA
ENSMUSG00000078867	Gm14418	90.5235	1.81494	0.709894	2.55664	0.0105689	0.0176838
ENSMUSG00000083619	Gm14414	2193.54	0.976888	0.126055	7.74972	9.20986e-15	7.50435e-14
ENSMUSG00000078866	Zfp970	192.171	1.69114	0.908813	1.86082	0.0627692	0.0894526
ENSMUSG00000094786	Gm14403	74.6424	0.613183	0.686892	0.892691	0.372022	0.43612
ENSMUSG00000078864	Gm14322	93.3009	1.72699	0.700519	2.4653	0.0136897	0.0223951
ENSMUSG00000095362	Gm14325	57.5147	0.167098	0.816261	0.204712	NA	NA
ENSMUSG00000082901	Gm14323	1454.04	0.696839	0.0887972	7.84753	4.24302e-15	3.58649e-14
ENSMUSG00000074521	Gm14327	53.3821	0.166744	0.576649	0.289161	0.772458	0.813471
ENSMUSG00000078862	Gm14326	128.723	0.234096	0.690944	0.338806	0.734756	0.78039
ENSMUSG00000074519	Zfp971	40.9791	0.0789482	0.642485	0.122879	0.902203	0.921456
ENSMUSG00000078861	Zfp931	142.704	-0.636858	0.194354	-3.2768	0.00104992	0.0021078
ENSMUSG00000049999	Ppp1r3d	742.775	0.575803	0.155167	3.71086	0.000206555	0.000464559
ENSMUSG00000070476	Fam217b	653.859	0.467365	0.134862	3.4655	0.000529242	0.00111569
ENSMUSG00000061897	Gm14292	103.312	-1.49055	0.252428	-5.90483	3.53004e-09	1.60044e-08
ENSMUSG00000000305	Cdh4	49.9786	1.59931	0.265035	6.03432	1.59634e-09	7.5883e-09
ENSMUSG00000039117	Taf4	308.115	-0.43124	0.155112	-2.78018	0.0054328	0.00960225
ENSMUSG00000085704	4921531C22Rik	115.334	0.0238322	0.131539	0.181179	0.856227	0.885243
ENSMUSG00000039108	Lsm14b	1791.6	-0.00762758	0.116509	-0.0654677	0.947802	0.958533
ENSMUSG00000027566	Psma7	4449.07	-1.03728	0.0842587	-12.3107	7.93573e-35	2.65591e-33
ENSMUSG00000039086	Ss18l1	151.27	0.32444	0.117123	2.77008	0.0056043	0.00987548
ENSMUSG00000039069	Mtg2	773.795	-2.71244	0.114725	-23.6429	1.39574e-123	1.63104e-120
ENSMUSG00000039050	Osbpl2	911.177	-0.820432	0.0648528	-12.6507	1.10895e-36	4.15797e-35
ENSMUSG00000039041	Adrm1	2562.72	-0.453169	0.071177	-6.36678	1.93036e-10	1.02226e-09
ENSMUSG00000015647	Lama5	1029.18	0.378152	0.216679	1.74522	0.0809474	0.112389
ENSMUSG00000039001	Rps21	8430.36	1.07638	0.100948	10.6628	1.51944e-26	2.99677e-25
ENSMUSG00000038990	Cables2	321.487	0.00323174	0.101982	0.0316894	0.97472	0.980312
ENSMUSG00000027569	Mrgbp	306.15	-0.40982	0.123432	-3.32022	0.000899466	0.001828
ENSMUSG00000049401	Ogfr	3640.92	0.796107	0.0600218	13.2636	3.76224e-40	1.73546e-38
ENSMUSG00000038914	Dido1	365.498	-0.284735	0.127405	-2.23488	0.0254252	0.0394051
ENSMUSG00000027573	Gid8	1439.63	-1.29875	0.080309	-16.1719	7.96557e-59	8.93609e-57
ENSMUSG00000038848	Ythdf1	1401.3	0.653779	0.0922267	7.08883	1.35252e-12	9.03592e-12
ENSMUSG00000027575	Arfgap1	892.693	-0.0804659	0.0748968	-1.07436	0.282663	0.343036
ENSMUSG00000070461	9230112E08Rik	151.008	0.0876265	0.12969	0.675663	0.499255	0.56288
ENSMUSG00000016349	Eef1a2	19367.4	-0.746098	0.0913793	-8.16484	3.21853e-16	3.0089e-15
ENSMUSG00000016344	Ppdpf	1763.15	-0.205555	0.0583372	-3.52357	0.000425769	0.000910839
ENSMUSG00000027580	Helz2	124.67	0.550677	0.159305	3.45673	0.000546765	0.00114986
ENSMUSG00000038705	Gmeb2	203.542	0.503509	0.122628	4.106	4.02575e-05	0.000101062
ENSMUSG00000038685	Rtel1	81.8627	0.562388	0.261496	2.15066	0.0315033	0.0477832
ENSMUSG00000038671	Arfrp1	2221.31	0.156415	0.0901074	1.73587	0.0825863	0.114404
ENSMUSG00000027582	Zgpat	366.568	-1.21832	0.104087	-11.7047	1.20523e-31	3.34672e-30
ENSMUSG00000027583	Zbtb46	256.869	0.480995	0.117397	4.09718	4.18207e-05	0.000104537
ENSMUSG00000000827	Tpd52l2	1521.55	-0.600608	0.0735063	-8.17084	3.06254e-16	2.87073e-15
ENSMUSG00000000826	Dnajc5	2405.24	0.135064	0.068559	1.97004	0.0488341	0.071326
ENSMUSG00000089917	Uckl1	974.225	-0.353542	0.0700142	-5.04957	4.42797e-07	1.49695e-06
ENSMUSG00000010492	Uckl1os	75.1127	-1.73151	0.289743	-5.97602	2.2866e-09	1.06211e-08
ENSMUSG00000000823	Zfp512b	300.264	-0.253827	0.097031	-2.61594	0.00889819	0.0151229
ENSMUSG00000002455	Prpf6	1073.03	-0.42635	0.0855737	-4.98226	6.28467e-07	2.07756e-06
ENSMUSG00000038605	Samd10	73.7229	0.178383	0.211291	0.844256	0.398527	0.462704
ENSMUSG00000046470	Sox18	580.228	-0.0634863	0.155081	-0.409375	0.682265	0.73319
ENSMUSG00000059540	Tcea2	140.763	-0.290056	0.132889	-2.1827	0.0290582	0.0444269
ENSMUSG00000002458	Rgs19	123.573	0.251756	0.260623	0.965977	0.334055	0.396954
ENSMUSG00000027589	Pcmtd2	441.038	-0.173733	0.242997	-0.714961	0.474633	0.539104
ENSMUSG00000038628	Polr3k	604.274	-0.098155	0.0701001	-1.40021	0.16145	0.208357
ENSMUSG00000083397	Gm5466	125.165	-0.285605	0.141854	-2.01338	0.0440751	0.0649253
ENSMUSG00000069125	Rps24-ps2	986.422	1.30276	0.122164	10.664	1.5005e-26	2.96359e-25
ENSMUSG00000091223	Gm8775	180.726	-1.06674	0.167025	-6.38667	1.69534e-10	9.04634e-10
ENSMUSG00000040374	Pex2	1109.01	-0.879624	0.0948687	-9.27201	1.82665e-20	2.38058e-19
ENSMUSG00000103034	Gm8797	3255.91	-0.0423307	0.088121	-0.480371	0.630964	0.686839
ENSMUSG00000027499	Pkia	4691.29	0.0581118	0.186116	0.312234	0.754863	0.797878
ENSMUSG00000043542	Zc2hc1a	246.8	-0.24593	0.135096	-1.82041	0.0686972	0.0969741
ENSMUSG00000103921	Gm5841	50.4268	-1.0516	0.255301	-4.11906	3.80422e-05	9.57232e-05
ENSMUSG00000027500	Stmn2	144.101	0.52129	0.195839	2.66183	0.00777171	0.0133428
ENSMUSG00000040289	Hey1	157.724	0.512175	0.19327	2.65004	0.00804821	0.013787
ENSMUSG00000040269	Mrps28	3722.93	0.32552	0.101775	3.19843	0.00138178	0.00271535
ENSMUSG00000081594	Gm15467	153.042	-0.827233	0.183583	-4.50604	6.6048e-06	1.88021e-05
ENSMUSG00000027506	Tpd52	868.712	-0.0766835	0.193198	-0.396917	0.691429	0.741221
ENSMUSG00000103011	Gm8860	323.671	-0.0208639	0.121473	-0.171757	0.863628	0.890752
ENSMUSG00000069114	Zbtb10	347.157	0.513713	0.169969	3.02239	0.00250785	0.00471542
ENSMUSG00000040209	Zfp704	654.483	0.248201	0.101785	2.43849	0.0147487	0.0239653
ENSMUSG00000027508	Pag1	46.316	0.0984317	0.254357	0.386983	0.698769	0.747775
ENSMUSG00000027533	Fabp5	1285.55	0.189026	0.440501	0.429115	0.66784	0.720338
ENSMUSG00000062515	Fabp4	8753.15	0.628373	0.162895	3.85754	0.000114534	0.000268355
ENSMUSG00000027531	Impa1	635.44	0.409736	0.137154	2.98741	0.00281355	0.00524242
ENSMUSG00000039795	Zfand1	1174.21	-0.356819	0.0911018	-3.91671	8.97658e-05	0.000213716
ENSMUSG00000027536	Chmp4c	1329.56	0.476124	0.117178	4.06326	4.83919e-05	0.000119894
ENSMUSG00000027534	Snx16	112.681	-0.121372	0.212148	-0.572112	0.567246	0.627227
ENSMUSG00000103735	Gm38317	171.632	-1.41065	0.143294	-9.84443	7.24469e-23	1.1263e-21
ENSMUSG00000104514	Gm37164	87.5974	-0.984775	0.186546	-5.27899	1.29897e-07	4.73006e-07
ENSMUSG00000027550	Lrrcc1	145.678	0.841788	0.160152	5.25619	1.47071e-07	5.3154e-07
ENSMUSG00000027552	E2f5	89.0664	-0.670266	0.205219	-3.2661	0.00109039	0.00217877
ENSMUSG00000078784	Rbis	1058.71	-0.735311	0.129888	-5.6611	1.50402e-08	6.27517e-08
ENSMUSG00000097790	Gm16399	84.1844	0.00766554	0.182267	0.0420567	0.966454	0.973535
ENSMUSG00000027559	Car3	37.5193	-1.02588	0.308966	-3.32036	0.000899011	0.00182734
ENSMUSG00000027562	Car2	79.8077	-0.816935	0.210959	-3.87248	0.000107733	0.000253309
ENSMUSG00000095788	Sirpb1a	22.541	4.81713	0.691101	6.97023	3.16434e-12	2.02804e-11
ENSMUSG00000095028	Sirpb1b	35.8446	4.49395	0.694422	6.47149	9.70386e-11	5.32384e-10
ENSMUSG00000074677	Sirpb1c	34.9958	4.53525	0.656026	6.91322	4.73772e-12	2.98997e-11
ENSMUSG00000047213	Ythdf3	734.97	-0.354084	0.163895	-2.16043	0.0307393	0.0467118
ENSMUSG00000082896	Gm5844	1086.45	0.83334	0.202022	4.12499	3.7075e-05	9.35582e-05
ENSMUSG00000027599	Armc1	1726.18	-0.468657	0.111679	-4.19645	2.71126e-05	7.01477e-05
ENSMUSG00000027601	Mtfr1	1185.55	-0.601112	0.138413	-4.34287	1.40632e-05	3.79539e-05
[truncated: 12,032 more rows]
