# Supplementary material for: Transcriptomic Coupling of PKP2 With Inflammatory and Immune Pathways Endogenous to Adult Cardiac Myocytes
Source: Front Physiol. 2021 Jan 18;11:623190. doi: 10.3389/fphys.2020.623190 (PMC7849609; doi:10.3389/fphys.2020.623190)
Supplement: Supplementary file 3 [file Table_2.xlsx]

## Sheet: Sheet1
Table 2. List of human transcripts (GTEx) that inversely correlated with PKP2 with beta < -0.5 and a p-value higher than 1E-10.
Gene.ID.version	gtex.p.value	gtex.beta	gtex.se	gtex.t	Gene.name
ENSG00000109113.18	3.73385e-85	-0.418628	0.0161828	-25.8687	RAB34
ENSG00000140931.19	5.77505e-82	-0.514298	0.0205074	-25.0787	CMTM3
ENSG00000110931.18	3.93974e-81	-0.247295	0.00994221	-24.8732	CAMKK2
ENSG00000119865.8	8.32693e-81	-0.372049	0.0150061	-24.7933	CNRIP1
ENSG00000157191.19	3.76285e-79	-0.37843	0.0155177	-24.387	NECAP2
ENSG00000011304.19	2.46703e-76	-0.358482	0.0151263	-23.6993	PTBP1
ENSG00000110719.9	2.95357e-74	-0.374452	0.016144	-23.1945	TCIRG1
ENSG00000164054.15	3.34854e-74	-0.385413	0.016626	-23.1813	SHISA5
ENSG00000135185.11	3.42629e-74	-0.379589	0.0163765	-23.1789	TMEM243
ENSG00000107566.13	8.40786e-71	-0.331253	0.0148146	-22.3598	ERLIN1
ENSG00000173653.7	1.09153e-70	-0.326513	0.0146205	-22.3325	RCE1
ENSG00000158710.14	2.17587e-70	-0.470594	0.0211404	-22.2604	TAGLN2
ENSG00000130813.17	2.54803e-70	-0.378532	0.0170174	-22.2439	C19orf66
ENSG00000161791.13	8.62045e-70	-0.443924	0.0200721	-22.1165	FMNL3
ENSG00000138172.10	3.58368e-69	-0.372078	0.0169375	-21.9678	CALHM2
ENSG00000159322.17	2.34068e-68	-0.295553	0.0135749	-21.772	ADPGK
ENSG00000244486.8	7.55613e-67	-0.539372	0.0251923	-21.4102	SCARF2
ENSG00000162704.15	2.99093e-65	-0.331895	0.0157836	-21.0279	ARPC5
ENSG00000158747.13	5.93912e-65	-0.456816	0.0217981	-20.9566	NBL1
ENSG00000243646.9	8.10731e-65	-0.282647	0.013508	-20.9243	IL10RB
ENSG00000197457.9	8.53705e-65	-0.47845	0.0228716	-20.919	STMN3
ENSG00000197965.11	1.24307e-63	-0.334684	0.0162144	-20.6411	MPZL1
ENSG00000184743.12	1.86264e-63	-0.344388	0.0167185	-20.5992	ATL3
ENSG00000117385.15	1.91605e-63	-0.397975	0.0193227	-20.5962	P3H1
ENSG00000102034.16	4.5399e-63	-0.459385	0.0224016	-20.5068	ELF4
ENSG00000128283.6	5.87676e-63	-0.484411	0.0236528	-20.4801	CDC42EP1
ENSG00000204264.8	2.30263e-62	-0.408988	0.020109	-20.3386	PSMB8
ENSG00000140743.7	1.83095e-61	-0.415893	0.0206667	-20.1238	CDR2
ENSG00000071564.14	4.91202e-61	-0.31185	0.0155756	-20.0217	TCF3
ENSG00000126785.12	4.95964e-61	-0.400461	0.0200024	-20.0207	RHOJ
ENSG00000061273.17	5.51896e-61	-0.302966	0.015141	-20.0096	HDAC7
ENSG00000141985.9	1.98692e-60	-0.378887	0.0190615	-19.8771	SH3GL1
ENSG00000112343.10	3.62139e-60	-0.325271	0.0164155	-19.8149	TRIM38
ENSG00000121297.6	1.27423e-59	-0.406641	0.0206576	-19.6848	TSHZ3
ENSG00000157617.16	2.96878e-59	-0.335615	0.0171256	-19.5973	C2CD2
ENSG00000142694.6	4.18599e-59	-0.453488	0.0231824	-19.5617	EVA1B
ENSG00000131446.16	7.22238e-59	-0.299753	0.0153677	-19.5053	MGAT1
ENSG00000213445.9	2.03596e-58	-0.356607	0.0183836	-19.3981	SIPA1
ENSG00000168060.15	2.8505e-58	-0.37266	0.0192457	-19.3633	NAALADL1
ENSG00000076928.17	3.82445e-58	-0.249212	0.0128906	-19.3329	ARHGEF1
ENSG00000089327.14	9.70182e-58	-0.475908	0.0247397	-19.2367	FXYD5
ENSG00000167695.14	8.07175e-57	-0.445395	0.0234202	-19.0175	FAM57A
ENSG00000105419.17	8.90855e-57	-0.383855	0.0201951	-19.0073	MEIS3
ENSG00000106799.12	8.96023e-57	-0.329841	0.0173539	-19.0067	TGFBR1
ENSG00000177096.8	1.43438e-56	-0.42209	0.0222644	-18.9581	FAM109B
ENSG00000123427.16	1.68246e-56	-0.348831	0.0184161	-18.9416	METTL21B
ENSG00000167617.2	1.70692e-56	-0.516537	0.0272721	-18.9401	CDC42EP5
ENSG00000146242.8	6.46504e-56	-0.468185	0.0249004	-18.8023	TPBG
ENSG00000133961.19	1.60612e-55	-0.194009	0.0103702	-18.7082	NUMB
ENSG00000122694.15	2.12109e-55	-0.531831	0.0284715	-18.6794	GLIPR2
ENSG00000125844.15	2.62894e-55	-0.392229	0.0210229	-18.6572	RRBP1
ENSG00000168917.8	2.74543e-55	-0.382061	0.0204828	-18.6527	SLC35G2
ENSG00000156052.10	3.41895e-55	-0.334857	0.017974	-18.63	GNAQ
ENSG00000181467.4	3.79447e-55	-0.344605	0.018508	-18.6193	RAP2B
ENSG00000204131.9	5.71648e-55	-0.383684	0.0206539	-18.5769	NHSL2
ENSG00000039560.13	5.79768e-55	-0.551651	0.0296979	-18.5754	RAI14
ENSG00000156858.11	6.40196e-55	-0.220793	0.0118929	-18.5651	PRR14
ENSG00000153551.13	1.07596e-54	-0.425024	0.0229601	-18.5114	CMTM7
ENSG00000149499.11	1.49919e-54	-0.355826	0.0192577	-18.4771	EML3
ENSG00000265298.1	1.61814e-54	-0.324024	0.017544	-18.4692	RP13-104F24.3
ENSG00000127314.17	2.56768e-54	-0.337866	0.018341	-18.4214	RAP1B
ENSG00000145685.13	3.81362e-54	-0.474963	0.0258406	-18.3805	LHFPL2
ENSG00000135363.11	3.81476e-54	-0.423456	0.0230384	-18.3804	LMO2
ENSG00000213064.9	4.08527e-54	-0.238578	0.012985	-18.3733	SFT2D2
ENSG00000089060.11	4.16032e-54	-0.222221	0.012096	-18.3714	SLC8B1
ENSG00000103335.21	4.41088e-54	-0.373044	0.0203123	-18.3654	PIEZO1
ENSG00000154237.12	4.75399e-54	-0.360291	0.0196262	-18.3576	LRRK1
ENSG00000105329.9	6.00201e-54	-0.464846	0.025355	-18.3335	TGFB1
ENSG00000157833.12	7.62564e-54	-0.334092	0.0182477	-18.3087	GAREM2
ENSG00000169418.9	8.83544e-54	-0.446768	0.0244223	-18.2935	NPR1
ENSG00000115325.13	8.91499e-54	-0.362905	0.0198389	-18.2925	DOK1
ENSG00000204946.9	1.01101e-53	-0.254683	0.0139327	-18.2795	ZNF783
ENSG00000118508.4	1.10063e-53	-0.407602	0.022309	-18.2707	RAB32
ENSG00000066117.14	1.53214e-53	-0.194189	0.0106484	-18.2365	SMARCD1
ENSG00000164574.15	1.83938e-53	-0.288086	0.0158136	-18.2176	GALNT10
ENSG00000101911.12	1.89764e-53	-0.372497	0.0204508	-18.2143	PRPS2
ENSG00000153048.10	2.07015e-53	-0.34727	0.0190752	-18.2053	CARHSP1
ENSG00000149115.13	2.32755e-53	-0.309624	0.0170187	-18.1932	TNKS1BP1
ENSG00000185404.16	3.11309e-53	-0.284971	0.0156896	-18.1631	SP140L
ENSG00000072786.12	3.4344e-53	-0.341327	0.0188029	-18.1529	STK10
ENSG00000034510.5	5.30667e-53	-0.426189	0.0235362	-18.1078	TMSB10
ENSG00000026025.15	6.43717e-53	-0.419129	0.0231719	-18.0878	VIM
ENSG00000170779.10	6.61354e-53	-0.315222	0.01743	-18.085	CDCA4
ENSG00000136048.13	7.22577e-53	-0.41463	0.0229384	-18.0758	DRAM1
ENSG00000010810.17	9.17067e-53	-0.251919	0.0139558	-18.0511	FYN
ENSG00000172936.12	9.18508e-53	-0.354262	0.0196257	-18.051	MYD88
ENSG00000179403.11	1.03399e-52	-0.51258	0.0284156	-18.0387	VWA1
ENSG00000204576.11	1.10331e-52	-0.247793	0.0137419	-18.032	PRR3
ENSG00000149782.11	1.47777e-52	-0.275967	0.0153301	-18.0017	PLCB3
ENSG00000145014.17	1.56044e-52	-0.371602	0.0206491	-17.9961	TMEM44
ENSG00000077713.18	1.78818e-52	-0.375268	0.0208692	-17.9819	SLC25A43
ENSG00000154978.12	1.80491e-52	-0.290011	0.0161288	-17.981	VOPP1
ENSG00000173846.12	2.0949e-52	-0.498057	0.0277229	-17.9655	PLK3
ENSG00000104880.17	2.22112e-52	-0.219007	0.0121945	-17.9595	ARHGEF18
ENSG00000130429.12	2.86875e-52	-0.423026	0.0235893	-17.933	ARPC1B
ENSG00000181481.13	2.92583e-52	-0.285895	0.0159443	-17.9309	RNF135
ENSG00000132670.20	4.0248e-52	-0.218706	0.0122197	-17.8979	PTPRA
ENSG00000167202.11	4.23618e-52	-0.305256	0.0170605	-17.8926	TBC1D2B
ENSG00000167460.14	5.09371e-52	-0.500424	0.0279982	-17.8734	TPM4
ENSG00000130511.15	5.1625e-52	-0.32448	0.0181557	-17.8721	SSBP4
ENSG00000002834.17	5.90167e-52	-0.38021	0.0212905	-17.8582	LASP1
ENSG00000104365.13	7.8611e-52	-0.232393	0.0130349	-17.8285	IKBKB
ENSG00000160991.15	9.88818e-52	-0.490164	0.0275301	-17.8047	ORAI2
ENSG00000163882.9	1.19859e-51	-0.211489	0.0118916	-17.7847	POLR2H
ENSG00000142634.12	1.25104e-51	-0.342425	0.0192587	-17.7803	EFHD2
ENSG00000142173.14	1.99703e-51	-0.435571	0.0245645	-17.7318	COL6A2
ENSG00000148110.15	2.04973e-51	-0.223537	0.0126085	-17.7291	MFSD14B
ENSG00000140464.19	2.23473e-51	-0.297138	0.0167684	-17.7201	PML
ENSG00000110274.15	2.4232e-51	-0.277565	0.0156713	-17.7117	CEP164
ENSG00000173757.9	2.88162e-51	-0.161214	0.00911137	-17.6937	STAT5B
ENSG00000116489.12	3.8097e-51	-0.310581	0.017582	-17.6647	CAPZA1
ENSG00000107281.9	4.53178e-51	-0.364319	0.0206451	-17.6467	NPDC1
ENSG00000140406.3	4.57238e-51	-0.456391	0.025864	-17.6458	MESDC1
ENSG00000167535.7	4.66043e-51	-0.368899	0.0209081	-17.6438	CACNB3
ENSG00000141756.18	5.51967e-51	-0.546537	0.031007	-17.6263	FKBP10
ENSG00000057252.12	6.16329e-51	-0.307094	0.0174339	-17.6148	SOAT1
ENSG00000213654.9	6.7142e-51	-0.442474	0.0251321	-17.6059	GPSM3
ENSG00000065357.19	8.33618e-51	-0.306953	0.0174569	-17.5835	DGKA
ENSG00000151065.13	8.63792e-51	-0.315292	0.0179349	-17.5798	DCP1B
ENSG00000181588.16	1.0929e-50	-0.406662	0.0231645	-17.5554	MEX3D
ENSG00000143815.14	1.11813e-50	-0.320879	0.0182806	-17.553	LBR
ENSG00000114353.16	1.7388e-50	-0.2746	0.015685	-17.5071	GNAI2
ENSG00000140682.18	1.89743e-50	-0.404952	0.0231426	-17.4981	TGFB1I1
ENSG00000078369.17	2.04734e-50	-0.201841	0.0115403	-17.4902	GNB1
ENSG00000146112.11	2.04967e-50	-0.451061	0.0257895	-17.4901	PPP1R18
ENSG00000159110.19	2.31101e-50	-0.278288	0.0159226	-17.4776	IFNAR2
ENSG00000085449.14	2.34373e-50	-0.267417	0.0153018	-17.4761	WDFY1
ENSG00000172932.14	2.5368e-50	-0.28575	0.0163586	-17.4679	ANKRD13D
ENSG00000178718.6	2.89402e-50	-0.403053	0.023092	-17.4542	RPP25
ENSG00000234745.10	2.97325e-50	-0.386471	0.0221455	-17.4514	HLA-B
ENSG00000136490.8	3.72282e-50	-0.429278	0.0246314	-17.4281	LIMD2
ENSG00000196526.10	5.02631e-50	-0.419195	0.024096	-17.3969	AFAP1
ENSG00000123609.10	5.1663e-50	-0.347508	0.0199786	-17.394	NMI
ENSG00000113758.13	6.17711e-50	-0.428134	0.0246401	-17.3755	DBN1
ENSG00000104518.10	1.04302e-49	-0.30374	0.0175359	-17.321	GSDMD
ENSG00000091317.7	1.09636e-49	-0.313185	0.0180866	-17.3158	CMTM6
ENSG00000130508.10	1.78528e-49	-0.471157	0.0272895	-17.2651	PXDN
ENSG00000026652.13	2.13394e-49	-0.348564	0.0202106	-17.2466	AGPAT4
ENSG00000084652.15	2.42404e-49	-0.229594	0.0133227	-17.2333	TXLNA
ENSG00000134996.11	2.60037e-49	-0.231742	0.013453	-17.226	OSTF1
ENSG00000153885.14	2.70106e-49	-0.372058	0.0216035	-17.2221	KCTD15
ENSG00000182511.11	2.72163e-49	-0.371722	0.021585	-17.2213	FES
ENSG00000134109.10	2.75459e-49	-0.251961	0.0146319	-17.22	EDEM1
ENSG00000149483.11	3.25806e-49	-0.195182	0.0113461	-17.2026	TMEM138
ENSG00000005059.15	3.77183e-49	-0.47776	0.0277972	-17.1873	MCUB
ENSG00000088881.20	4.00375e-49	-0.325751	0.0189598	-17.1811	EBF4
ENSG00000122691.12	4.15947e-49	-0.410687	0.0239089	-17.1771	TWIST1
ENSG00000241839.9	4.68095e-49	-0.436468	0.025428	-17.1649	PLEKHO2
ENSG00000012983.11	6.35324e-49	-0.251012	0.0146507	-17.1331	MAP4K5
ENSG00000163191.5	6.53333e-49	-0.521277	0.0304304	-17.1302	S100A11
ENSG00000065308.4	9.76923e-49	-0.253632	0.0148424	-17.0883	TRAM2
ENSG00000109736.14	9.8458e-49	-0.281409	0.0164688	-17.0875	MFSD10
ENSG00000151702.16	1.18082e-48	-0.351472	0.0205918	-17.0686	FLI1
ENSG00000151239.13	1.21128e-48	-0.308935	0.0181025	-17.0659	TWF1
ENSG00000115825.9	1.24916e-48	-0.26553	0.015562	-17.0627	PRKD3
ENSG00000168807.16	1.33219e-48	-0.26821	0.0157253	-17.056	SNTB2
ENSG00000135052.16	1.67847e-48	-0.291302	0.0171033	-17.0319	GOLM1
ENSG00000108854.15	1.74102e-48	-0.232332	0.013644	-17.0281	SMURF2
ENSG00000049449.8	2.27952e-48	-0.391056	0.0230032	-17.0001	RCN1
ENSG00000105287.12	2.47903e-48	-0.334923	0.0197114	-16.9913	PRKD2
ENSG00000101236.16	2.67003e-48	-0.351729	0.0207099	-16.9836	RNF24
ENSG00000090924.14	2.79011e-48	-0.3833	0.022575	-16.979	PLEKHG2
ENSG00000170037.13	2.9661e-48	-0.202492	0.0119305	-16.9726	CNTROB
ENSG00000279528.1	3.27175e-48	-0.310222	0.0182888	-16.9624	RP11-1148L6.8
ENSG00000157933.9	3.92538e-48	-0.25001	0.0147556	-16.9434	SKI
ENSG00000134287.9	4.18414e-48	-0.219671	0.0129701	-16.9368	ARF3
ENSG00000166839.16	5.61289e-48	-0.345206	0.020419	-16.9062	ANKDD1A
ENSG00000205542.10	5.61743e-48	-0.346142	0.0204744	-16.9061	TMSB4X
ENSG00000269190.5	6.04315e-48	-0.366227	0.0216722	-16.8985	FBXO17
ENSG00000135912.10	1.1762e-47	-0.261257	0.0155242	-16.829	TTLL4
ENSG00000188895.11	1.19959e-47	-0.185132	0.0110021	-16.827	MSL1
ENSG00000078246.16	1.25885e-47	-0.261421	0.0155405	-16.8219	TULP3
ENSG00000143924.18	1.40051e-47	-0.369997	0.0220095	-16.8108	EML4
ENSG00000169919.16	1.88434e-47	-0.205543	0.0122494	-16.7799	GUSB
ENSG00000139624.12	1.98105e-47	-0.255459	0.0152289	-16.7746	CERS5
ENSG00000120889.12	2.68433e-47	-0.432902	0.0258558	-16.7429	TNFRSF10B
ENSG00000153395.9	3.53872e-47	-0.300762	0.0179945	-16.7141	LPCAT1
ENSG00000123352.17	4.05238e-47	-0.213107	0.0127609	-16.6999	SPATS2
ENSG00000139318.7	4.17028e-47	-0.508038	0.030427	-16.6969	DUSP6
ENSG00000068028.17	4.42574e-47	-0.43028	0.0257796	-16.6907	RASSF1
ENSG00000169902.13	5.19629e-47	-0.337496	0.0202409	-16.674	TPST1
ENSG00000172889.15	5.76235e-47	-0.439434	0.0263716	-16.6632	EGFL7
ENSG00000187838.16	6.42481e-47	-0.241408	0.0144974	-16.6518	PLSCR3
ENSG00000100228.12	7.39596e-47	-0.356474	0.0214264	-16.6371	RAB36
ENSG00000148908.14	8.18124e-47	-0.411201	0.0247316	-16.6266	RGS10
ENSG00000185386.14	1.24358e-46	-0.359492	0.0216786	-16.5828	MAPK11
ENSG00000131748.15	1.32095e-46	-0.234808	0.0141651	-16.5765	STARD3
ENSG00000178950.16	1.44026e-46	-0.21034	0.012696	-16.5675	GAK
ENSG00000132635.16	1.54053e-46	-0.299632	0.0180932	-16.5604	PCED1A
ENSG00000168961.16	1.59681e-46	-0.459516	0.0277541	-16.5567	LGALS9
ENSG00000172780.16	1.66189e-46	-0.262054	0.0158317	-16.5525	RAB43
ENSG00000157800.17	2.07674e-46	-0.219716	0.0132926	-16.5292	SLC37A3
ENSG00000187678.8	2.28749e-46	-0.425697	0.02577	-16.5191	SPRY4
ENSG00000008256.15	2.67563e-46	-0.256357	0.0155342	-16.5027	CYTH3
ENSG00000176390.11	2.72161e-46	-0.241163	0.0146151	-16.5009	CRLF3
ENSG00000131236.16	3.04421e-46	-0.293912	0.0178245	-16.4892	CAP1
ENSG00000182718.16	3.2108e-46	-0.416692	0.0252791	-16.4836	ANXA2
ENSG00000168487.17	5.28482e-46	-0.341956	0.020811	-16.4315	BMP1
ENSG00000006194.9	5.38304e-46	-0.18962	0.0115414	-16.4296	ZNF263
ENSG00000110852.4	5.75634e-46	-0.434179	0.0264379	-16.4226	CLEC2B
ENSG00000197183.14	5.79208e-46	-0.345188	0.0210199	-16.4219	NOL4L
ENSG00000157873.17	6.07466e-46	-0.378411	0.02305	-16.4169	TNFRSF14
ENSG00000187514.16	6.16361e-46	-0.356139	0.0216954	-16.4154	PTMA
ENSG00000028137.18	6.19968e-46	-0.399471	0.024336	-16.4148	TNFRSF1B
ENSG00000254087.7	6.69614e-46	-0.363974	0.0221844	-16.4067	LYN
ENSG00000170545.16	7.04842e-46	-0.376875	0.0229783	-16.4014	SMAGP
ENSG00000115935.17	7.17337e-46	-0.284496	0.0173478	-16.3995	WIPF1
ENSG00000255737.2	7.34453e-46	-0.30152	0.0183887	-16.3971	AGAP2-AS1
ENSG00000101017.13	7.66097e-46	-0.314746	0.0192004	-16.3927	CD40
ENSG00000105245.9	8.26242e-46	-0.309214	0.0188721	-16.3847	NUMBL
ENSG00000182240.15	8.48011e-46	-0.376733	0.0229967	-16.382	BACE2
ENSG00000273749.4	8.52175e-46	-0.247478	0.0151071	-16.3815	CYFIP1
ENSG00000100342.20	1.04299e-45	-0.408226	0.0249522	-16.3603	APOL1
ENSG00000277258.4	1.37323e-45	-0.284201	0.017402	-16.3315	PCGF2
ENSG00000120318.15	1.56978e-45	-0.33219	0.0203578	-16.3175	ARAP3
ENSG00000184371.13	1.66003e-45	-0.321218	0.0196925	-16.3117	CSF1
ENSG00000157483.8	1.69284e-45	-0.356897	0.0218826	-16.3096	MYO1E
ENSG00000142669.14	1.91407e-45	-0.483855	0.0296903	-16.2967	SH3BGRL3
ENSG00000106404.13	1.96061e-45	-0.351503	0.0215723	-16.2942	CLDN15
ENSG00000170004.16	2.5017e-45	-0.282843	0.0173857	-16.2687	CHD3
ENSG00000155158.20	2.56712e-45	-0.319588	0.0196476	-16.266	TTC39B
ENSG00000137404.14	2.75852e-45	-0.335651	0.0206447	-16.2584	NRM
ENSG00000249751.3	2.91745e-45	-0.428109	0.026341	-16.2526	ECSCR
ENSG00000149564.11	2.97477e-45	-0.356457	0.0219351	-16.2505	ESAM
ENSG00000119314.15	3.77114e-45	-0.30884	0.019034	-16.2257	PTBP3
ENSG00000179051.13	4.38191e-45	-0.334261	0.0206208	-16.2099	RCC2
ENSG00000187688.14	6.47408e-45	-0.34568	0.0213792	-16.169	TRPV2
ENSG00000130309.10	6.80292e-45	-0.324244	0.0200599	-16.1638	COLGALT1
ENSG00000065485.19	7.19751e-45	-0.338536	0.0209518	-16.1579	PDIA5
ENSG00000134072.10	9.03488e-45	-0.245932	0.0152431	-16.134	CAMK1
ENSG00000091490.10	9.75448e-45	-0.397611	0.0246565	-16.126	SEL1L3
ENSG00000204381.11	9.76156e-45	-0.397524	0.0246513	-16.1259	LAYN
ENSG00000155363.18	1.00604e-44	-0.286012	0.0177397	-16.1227	MOV10
ENSG00000145908.12	1.04809e-44	-0.314594	0.0195177	-16.1184	ZNF300
ENSG00000213999.15	1.087e-44	-0.320439	0.019885	-16.1146	MEF2B
ENSG00000136830.11	1.23697e-44	-0.323403	0.0200859	-16.101	FAM129B
ENSG00000101974.14	1.35999e-44	-0.327576	0.0203576	-16.0911	ATP11C
ENSG00000110171.19	1.46861e-44	-0.18859	0.011726	-16.083	TRIM3
ENSG00000172725.13	1.55021e-44	-0.264112	0.0164276	-16.0773	CORO1B
ENSG00000117519.15	1.59937e-44	-0.354599	0.0220603	-16.0741	CNN3
ENSG00000151233.10	1.68171e-44	-0.219279	0.0136462	-16.0688	GXYLT1
ENSG00000097007.17	1.83239e-44	-0.30593	0.0190495	-16.0598	ABL1
ENSG00000196954.13	1.88553e-44	-0.362429	0.0225718	-16.0568	CASP4
ENSG00000198844.10	1.97343e-44	-0.386187	0.0240585	-16.052	ARHGEF15
ENSG00000120742.10	2.18166e-44	-0.303422	0.0189149	-16.0414	SERP1
ENSG00000102890.14	2.2832e-44	-0.309108	0.0192751	-16.0367	ELMO3
ENSG00000169410.9	2.30866e-44	-0.231982	0.0144668	-16.0355	PTPN9
ENSG00000101384.11	2.31312e-44	-0.31227	0.0194739	-16.0353	JAG1
ENSG00000174791.10	3.52817e-44	-0.457348	0.0286004	-15.9909	RIN1
ENSG00000124209.3	4.41757e-44	-0.149627	0.00937083	-15.9673	RAB22A
ENSG00000138594.13	5.90723e-44	-0.285005	0.0178835	-15.9367	TMOD3
ENSG00000107819.13	6.37476e-44	-0.34917	0.0219208	-15.9287	SFXN3
ENSG00000143178.12	6.41039e-44	-0.33212	0.0208512	-15.9281	TBX19
ENSG00000106948.16	6.73669e-44	-0.311009	0.0195322	-15.9229	AKNA
ENSG00000135046.13	6.76307e-44	-0.401379	0.0252083	-15.9225	ANXA1
ENSG00000141068.13	7.29464e-44	-0.349278	0.0219471	-15.9145	KSR1
ENSG00000266028.7	7.32423e-44	-0.286053	0.0179748	-15.9141	SRGAP2
ENSG00000114861.18	7.35946e-44	-0.233499	0.0146729	-15.9136	FOXP1
ENSG00000160293.16	9.05568e-44	-0.270615	0.0170286	-15.8918	VAV2
ENSG00000108774.14	9.20345e-44	-0.259444	0.0163274	-15.8901	RAB5C
ENSG00000146833.15	9.51114e-44	-0.214205	0.0134834	-15.8866	TRIM4
ENSG00000166128.12	1.00702e-43	-0.358004	0.0225435	-15.8806	RAB8B
ENSG00000108819.10	1.03284e-43	-0.258101	0.0162553	-15.8779	PPP1R9B
ENSG00000096433.10	1.10992e-43	-0.300534	0.0189368	-15.8704	ITPR3
ENSG00000026103.21	1.17746e-43	-0.36706	0.0231377	-15.8642	FAS
ENSG00000160326.13	1.21959e-43	-0.384514	0.0242436	-15.8605	SLC2A6
ENSG00000165609.12	1.24489e-43	-0.222216	0.0140126	-15.8583	NUDT5
ENSG00000100372.14	1.31217e-43	-0.220348	0.0138997	-15.8527	SLC25A17
ENSG00000100316.15	1.39605e-43	-0.365872	0.0230889	-15.8462	RPL3
ENSG00000168994.13	1.67846e-43	-0.412098	0.0260379	-15.8268	PXDC1
ENSG00000173917.10	1.70918e-43	-0.413802	0.0261488	-15.8249	HOXB2
ENSG00000165802.21	2.10008e-43	-0.300907	0.0190408	-15.8032	NSMF
ENSG00000146067.15	2.10617e-43	-0.266062	0.0168363	-15.8029	FAM193B
ENSG00000105137.12	2.19953e-43	-0.229511	0.0145276	-15.7983	SYDE1
ENSG00000100258.17	2.24874e-43	-0.212375	0.0134449	-15.796	LMF2
ENSG00000112655.15	2.31881e-43	-0.467837	0.0296235	-15.7928	PTK7
ENSG00000109689.15	2.52525e-43	-0.267875	0.0169715	-15.7838	STIM2
ENSG00000162695.11	2.68295e-43	-0.318488	0.0201863	-15.7774	SLC30A7
ENSG00000019102.11	2.71219e-43	-0.382927	0.0242723	-15.7763	VSIG2
ENSG00000121775.17	2.96328e-43	-0.205357	0.0130245	-15.7669	TMEM39B
ENSG00000196968.10	3.20599e-43	-0.24792	0.0157323	-15.7586	FUT11
ENSG00000113721.13	3.30021e-43	-0.300212	0.0190543	-15.7556	PDGFRB
ENSG00000166886.12	3.82907e-43	-0.326209	0.0207249	-15.7399	NAB2
ENSG00000180776.15	3.93091e-43	-0.271306	0.0172398	-15.7372	ZDHHC20
ENSG00000130158.13	4.71098e-43	-0.312152	0.0198594	-15.7181	DOCK6
ENSG00000169908.11	4.76209e-43	-0.435916	0.0277355	-15.7169	TM4SF1
ENSG00000197122.11	5.33236e-43	-0.277279	0.0176554	-15.705	SRC
ENSG00000197948.10	5.57452e-43	-0.303586	0.0193363	-15.7003	FCHSD1
ENSG00000134954.14	5.94506e-43	-0.359614	0.0229148	-15.6935	ETS1
ENSG00000149798.4	5.97255e-43	-0.409711	0.0261078	-15.693	CDC42EP2
ENSG00000173950.15	7.16244e-43	-0.344387	0.0219721	-15.6739	XXYLT1
ENSG00000142552.7	8.55174e-43	-0.540838	0.034547	-15.6552	RCN3
ENSG00000126603.8	9.3899e-43	-0.397547	0.02541	-15.6453	GLIS2
ENSG00000166068.12	9.40189e-43	-0.323673	0.0206884	-15.6452	SPRED1
ENSG00000154134.14	9.66121e-43	-0.402751	0.0257475	-15.6423	ROBO3
ENSG00000182022.17	1.03451e-42	-0.44348	0.0283644	-15.6351	CHST15
ENSG00000129465.15	1.44041e-42	-0.337912	0.0216608	-15.6001	RIPK3
ENSG00000021762.19	1.66327e-42	-0.234345	0.0150367	-15.5849	OSBPL5
ENSG00000260807.6	1.70117e-42	-0.507805	0.032588	-15.5826	RP11-161M6.2
ENSG00000267107.6	2.0924e-42	-0.447391	0.0287513	-15.5607	PCAT19
ENSG00000257704.3	2.39271e-42	-0.291686	0.0187621	-15.5465	INAFM1
ENSG00000182218.9	2.78223e-42	-0.41152	0.0264974	-15.5306	HHIPL1
ENSG00000166888.11	2.86147e-42	-0.220182	0.0141801	-15.5276	STAT6
ENSG00000227500.9	2.92861e-42	-0.203894	0.0131331	-15.5251	SCAMP4
ENSG00000100034.13	3.57783e-42	-0.28402	0.0183192	-15.504	PPM1F
ENSG00000068323.16	5.52876e-42	-0.242766	0.015705	-15.4579	TFE3
ENSG00000183943.5	6.01305e-42	-0.330446	0.0213894	-15.4491	PRKX
ENSG00000110660.14	6.03554e-42	-0.482647	0.031242	-15.4487	SLC35F2
ENSG00000184009.9	6.14577e-42	-0.408531	0.0264477	-15.4467	ACTG1
ENSG00000183853.17	6.20957e-42	-0.307345	0.0198985	-15.4457	KIRREL
ENSG00000172716.16	6.33681e-42	-0.349569	0.0226353	-15.4435	SLFN11
ENSG00000178927.17	6.46829e-42	-0.297419	0.0192612	-15.4413	C17orf62
ENSG00000119777.18	8.40959e-42	-0.210966	0.0136871	-15.4136	TMEM214
ENSG00000184232.8	9.65857e-42	-0.463719	0.0301138	-15.3989	OAF
ENSG00000167491.17	1.40715e-41	-0.273249	0.0177908	-15.359	GATAD2A
ENSG00000176658.16	1.40828e-41	-0.438734	0.0285654	-15.3589	MYO1D
ENSG00000038210.12	1.45277e-41	-0.270926	0.0176434	-15.3557	PI4K2B
ENSG00000135823.13	1.5292e-41	-0.226328	0.0147443	-15.3502	STX6
ENSG00000099992.15	1.61644e-41	-0.273365	0.0178154	-15.3443	TBC1D10A
ENSG00000204590.12	1.66148e-41	-0.238981	0.0155775	-15.3414	GNL1
ENSG00000173068.17	1.66741e-41	-0.418001	0.0272472	-15.341	BNC2
ENSG00000140575.12	1.82477e-41	-0.273872	0.0178634	-15.3315	IQGAP1
ENSG00000148426.12	1.82802e-41	-0.362742	0.0236602	-15.3313	PROSER2
ENSG00000153214.9	2.19301e-41	-0.280381	0.0183112	-15.312	TMEM87B
ENSG00000175130.6	2.25346e-41	-0.456877	0.0298434	-15.3091	MARCKSL1
ENSG00000176393.10	2.26568e-41	-0.199553	0.0130354	-15.3085	RNPEP
ENSG00000106665.15	2.40548e-41	-0.289494	0.0189185	-15.3022	CLIP2
ENSG00000136240.9	2.78509e-41	-0.25909	0.0169488	-15.2867	KDELR2
ENSG00000076604.14	2.91078e-41	-0.500392	0.0327439	-15.282	TRAF4
ENSG00000183386.9	3.2202e-41	-0.394316	0.0258208	-15.2713	FHL3
ENSG00000183291.15	3.29464e-41	-0.220608	0.0144482	-15.2688	SELENOF
ENSG00000182541.17	3.54665e-41	-0.264821	0.0173528	-15.261	LIMK2
ENSG00000136147.17	3.85654e-41	-0.199187	0.0130597	-15.2521	PHF11
ENSG00000267534.2	3.8912e-41	-0.50103	0.0328519	-15.2512	S1PR2
ENSG00000268001.1	4.01968e-41	-0.324556	0.0212855	-15.2477	CARD8-AS1
ENSG00000198833.6	4.69409e-41	-0.2648	0.0173853	-15.2313	UBE2J1
ENSG00000149541.9	4.85803e-41	-0.255107	0.0167529	-15.2276	B3GAT3
ENSG00000185650.9	5.39183e-41	-0.366025	0.0240544	-15.2166	ZFP36L1
ENSG00000240065.7	6.63429e-41	-0.383722	0.025254	-15.1945	PSMB9
ENSG00000177951.17	6.73921e-41	-0.164585	0.010833	-15.1929	BET1L
ENSG00000003436.15	7.52147e-41	-0.364235	0.0239925	-15.1812	TFPI
ENSG00000134490.13	7.58553e-41	-0.30314	0.0199693	-15.1803	TMEM241
ENSG00000110395.6	7.61157e-41	-0.238721	0.0157261	-15.1799	CBL
ENSG00000266820.1	8.3687e-41	-0.278054	0.0183293	-15.1699	KPNA2P3
ENSG00000198604.10	9.55908e-41	-0.337461	0.0222662	-15.1557	BAZ1A
ENSG00000101856.9	9.71721e-41	-0.273801	0.0180679	-15.154	PGRMC1
ENSG00000196839.12	1.30667e-40	-0.332026	0.0219557	-15.1225	ADA
ENSG00000135362.13	1.34722e-40	-0.499193	0.033017	-15.1193	PRR5L
ENSG00000272669.1	1.53786e-40	-0.30463	0.0201672	-15.1052	RP3-508I15.21
ENSG00000139574.8	1.6731e-40	-0.310675	0.0205797	-15.0962	NPFF
ENSG00000166484.19	2.16188e-40	-0.238557	0.015831	-15.069	MAPK7
ENSG00000169071.14	2.28012e-40	-0.426659	0.0283244	-15.0633	ROR2
ENSG00000141098.12	2.56307e-40	-0.182397	0.0121187	-15.0508	GFOD2
ENSG00000134285.10	2.71569e-40	-0.474998	0.0315725	-15.0447	FKBP11
ENSG00000172890.11	2.72209e-40	-0.203747	0.013543	-15.0444	NADSYN1
ENSG00000131778.18	2.74532e-40	-0.269244	0.0178977	-15.0435	CHD1L
ENSG00000233016.6	2.81583e-40	-0.296685	0.0197253	-15.0408	SNHG7
ENSG00000143515.16	2.87207e-40	-0.263779	0.01754	-15.0387	ATP8B2
ENSG00000122417.15	3.13359e-40	-0.269676	0.0179432	-15.0294	ODF2L
ENSG00000180190.11	3.27379e-40	-0.337507	0.0224634	-15.0248	TDRP
ENSG00000155254.12	3.76688e-40	-0.402078	0.0267876	-15.0098	MARVELD1
ENSG00000129007.14	4.09675e-40	-0.243488	0.0162316	-15.0009	CALML4
ENSG00000100311.16	4.29869e-40	-0.45745	0.0305052	-14.9958	PDGFB
ENSG00000148362.10	5.08079e-40	-0.282428	0.0188562	-14.978	C9orf142
ENSG00000025708.13	5.87844e-40	-0.493488	0.0329818	-14.9624	TYMP
ENSG00000141753.6	6.0311e-40	-0.448958	0.0300111	-14.9597	IGFBP4
ENSG00000197976.11	6.33654e-40	-0.252641	0.016894	-14.9544	AKAP17A
ENSG00000088826.17	6.50478e-40	-0.390359	0.0261081	-14.9516	SMOX
ENSG00000140280.13	6.54125e-40	-0.297243	0.0198811	-14.951	LYSMD2
ENSG00000205730.6	6.7672e-40	-0.336581	0.0225177	-14.9474	ITPRIPL2
ENSG00000146386.7	6.9654e-40	-0.385616	0.0258035	-14.9443	ABRACL
ENSG00000141959.16	7.22486e-40	-0.20995	0.0140525	-14.9404	PFKL
ENSG00000110906.12	7.65338e-40	-0.246243	0.0164884	-14.9343	KCTD10
ENSG00000163870.14	7.84771e-40	-0.173551	0.0116231	-14.9316	TPRA1
ENSG00000141510.16	8.04221e-40	-0.270311	0.0181064	-14.929	TP53
ENSG00000167461.11	9.1313e-40	-0.21159	0.0141859	-14.9155	RAB8A
ENSG00000131591.17	9.17458e-40	-0.272988	0.018303	-14.915	C1orf159
ENSG00000204305.13	1.03582e-39	-0.364591	0.0244658	-14.902	AGER
ENSG00000102882.11	1.13839e-39	-0.216221	0.0145193	-14.8919	MAPK3
ENSG00000197622.12	1.38755e-39	-0.298361	0.0200635	-14.8708	CDC42SE1
ENSG00000173327.7	1.50787e-39	-0.310535	0.0208946	-14.8619	MAP3K11
ENSG00000151348.13	1.76623e-39	-0.178485	0.0120232	-14.8451	EXT2
ENSG00000104967.6	1.7691e-39	-0.34805	0.0234458	-14.8449	NOVA2
ENSG00000134802.17	1.78268e-39	-0.343686	0.0231531	-14.8441	SLC43A3
ENSG00000178904.18	1.96586e-39	-0.296413	0.0199825	-14.8336	DPY19L3
ENSG00000179776.17	1.96851e-39	-0.405109	0.0273105	-14.8335	CDH5
ENSG00000166130.14	2.21371e-39	-0.422391	0.0284996	-14.8209	IKBIP
ENSG00000243749.1	2.24497e-39	-0.26123	0.0176275	-14.8194	TMEM35B
ENSG00000134013.15	2.74577e-39	-0.616631	0.0416701	-14.7979	LOXL2
ENSG00000168918.13	2.84353e-39	-0.407098	0.0275175	-14.7942	INPP5D
ENSG00000106609.16	3.00781e-39	-0.144205	0.00975136	-14.7882	TMEM248
ENSG00000087245.12	3.01857e-39	-0.45234	0.0305888	-14.7878	MMP2
ENSG00000105520.10	3.04498e-39	-0.293064	0.0198192	-14.7869	PLPPR2
ENSG00000145214.13	3.06301e-39	-0.212784	0.0143907	-14.7862	DGKQ
ENSG00000269973.1	3.2073e-39	-0.297642	0.0201364	-14.7813	RP11-95D17.1
ENSG00000132781.17	3.25837e-39	-0.200135	0.0135413	-14.7796	MUTYH
ENSG00000158195.10	3.30331e-39	-0.209785	0.0141956	-14.7782	WASF2
ENSG00000127947.15	3.31944e-39	-0.257095	0.0173975	-14.7776	PTPN12
ENSG00000169105.7	3.32979e-39	-0.242752	0.0164273	-14.7773	CHST14
ENSG00000171940.13	3.34882e-39	-0.252639	0.0170971	-14.7767	ZNF217
ENSG00000164877.18	3.93465e-39	-0.41243	0.0279435	-14.7595	MICALL2
ENSG00000109790.16	4.23545e-39	-0.308968	0.0209448	-14.7516	KLHL5
ENSG00000197712.11	4.30123e-39	-0.281095	0.0190573	-14.7499	FAM114A1
ENSG00000076067.12	4.75226e-39	-0.245938	0.0166859	-14.7393	RBMS2
ENSG00000161904.11	4.77976e-39	-0.176379	0.0119671	-14.7386	LEMD2
ENSG00000072609.17	4.82568e-39	-0.196725	0.0133485	-14.7376	CHFR
ENSG00000197283.14	5.8934e-39	-0.27117	0.0184266	-14.7162	SYNGAP1
ENSG00000185753.12	6.24613e-39	-0.191227	0.0129997	-14.71	CXorf38
ENSG00000177105.9	7.45862e-39	-0.248659	0.0169259	-14.691	RHOG
ENSG00000142156.14	7.70683e-39	-0.325838	0.0221847	-14.6875	COL6A1
ENSG00000167994.11	7.78452e-39	-0.332795	0.02266	-14.6864	RAB3IL1
ENSG00000155366.16	8.2269e-39	-0.294617	0.0200686	-14.6805	RHOC
ENSG00000182749.5	8.54386e-39	-0.250714	0.0170827	-14.6765	PAQR7
ENSG00000134531.9	8.56537e-39	-0.453687	0.0309131	-14.6762	EMP1
ENSG00000184497.12	8.76793e-39	-0.443317	0.0302117	-14.6737	TMEM255B
ENSG00000160710.15	9.05692e-39	-0.186085	0.0126845	-14.6702	ADAR
ENSG00000174705.12	9.66061e-39	-0.425997	0.0290519	-14.6633	SH3PXD2B
ENSG00000126391.13	1.10763e-38	-0.379008	0.0258732	-14.6487	FRMD8
ENSG00000101935.9	1.16158e-38	-0.283214	0.0193405	-14.6436	AMMECR1
ENSG00000118257.16	1.31096e-38	-0.467765	0.0319717	-14.6306	NRP2
ENSG00000136630.12	1.38171e-38	-0.384014	0.0262574	-14.625	HLX
ENSG00000088832.16	1.38174e-38	-0.282377	0.0193079	-14.625	FKBP1A
ENSG00000213398.7	1.54661e-38	-0.301632	0.0206415	-14.6129	LCAT
ENSG00000188643.10	1.7785e-38	-0.349971	0.023974	-14.5979	S100A16
ENSG00000117020.16	1.81064e-38	-0.288764	0.0197838	-14.596	AKT3
ENSG00000176692.5	1.96734e-38	-0.375571	0.0257468	-14.5871	FOXC2
ENSG00000143554.13	2.01843e-38	-0.378355	0.0259426	-14.5843	SLC27A3
ENSG00000183258.11	2.48793e-38	-0.160283	0.011007	-14.5619	DDX41
ENSG00000018408.14	2.51244e-38	-0.32663	0.0224321	-14.5608	WWTR1
ENSG00000164403.14	2.51496e-38	-0.310803	0.0213453	-14.5607	SHROOM1
ENSG00000183765.20	2.87498e-38	-0.321197	0.0220809	-14.5464	CHEK2
ENSG00000167123.18	2.89703e-38	-0.527107	0.0362384	-14.5456	CERCAM
ENSG00000260257.2	3.52055e-38	-0.30273	0.0208426	-14.5246	RP5-1085F17.3
ENSG00000174943.9	3.83633e-38	-0.194919	0.0134284	-14.5154	KCTD13
ENSG00000171943.11	3.88362e-38	-0.295546	0.0203627	-14.5141	SRGAP2C
ENSG00000149480.6	4.23968e-38	-0.231169	0.0159376	-14.5047	MTA2
ENSG00000196628.15	4.67485e-38	-0.310429	0.0214175	-14.4942	TCF4
ENSG00000168411.13	5.13418e-38	-0.203735	0.0140662	-14.4841	RFWD3
ENSG00000107249.21	5.65193e-38	-0.424318	0.0293164	-14.4738	GLIS3
ENSG00000198598.6	5.77082e-38	-0.338476	0.0233891	-14.4715	MMP17
ENSG00000181896.11	5.93302e-38	-0.216343	0.0149526	-14.4685	ZNF101
ENSG00000125810.9	6.00294e-38	-0.467032	0.0322819	-14.4673	CD93
ENSG00000161021.11	6.88874e-38	-0.157202	0.0108772	-14.4525	MAML1
ENSG00000082512.14	7.14446e-38	-0.342718	0.0237198	-14.4486	TRAF5
ENSG00000142227.10	7.17947e-38	-0.388379	0.0268811	-14.448	EMP3
ENSG00000128641.18	7.42823e-38	-0.303239	0.0209936	-14.4444	MYO1B
ENSG00000137752.23	7.57462e-38	-0.352464	0.024405	-14.4423	CASP1
ENSG00000091972.18	7.58184e-38	-0.471882	0.0326739	-14.4422	CD200
ENSG00000006118.14	8.03612e-38	-0.394511	0.0273285	-14.4359	TMEM132A
ENSG00000004399.12	8.14409e-38	-0.325886	0.0225769	-14.4345	PLXND1
ENSG00000243279.3	8.90477e-38	-0.231086	0.01602	-14.4249	PRAF2
ENSG00000187942.11	9.43893e-38	-0.306327	0.0212453	-14.4186	LDLRAD2
ENSG00000126215.13	9.91906e-38	-0.248053	0.01721	-14.4133	XRCC3
ENSG00000109814.11	1.00766e-37	-0.446465	0.0309796	-14.4116	UGDH
ENSG00000204160.11	1.06636e-37	-0.240729	0.016711	-14.4055	ZDHHC18
ENSG00000196923.13	1.12293e-37	-0.4349	0.0302016	-14.3999	PDLIM7
ENSG00000079387.13	1.16328e-37	-0.175589	0.012197	-14.3961	SENP1
ENSG00000100599.15	1.29878e-37	-0.264724	0.0184037	-14.3842	RIN3
ENSG00000166579.15	1.53981e-37	-0.217346	0.0151293	-14.3659	NDEL1
ENSG00000153815.16	1.60514e-37	-0.358156	0.0249387	-14.3614	CMIP
ENSG00000217555.12	1.7201e-37	-0.249545	0.0173851	-14.354	CKLF
ENSG00000241852.9	1.76148e-37	-0.310492	0.0216349	-14.3514	C8orf58
ENSG00000059758.7	1.8432e-37	-0.326624	0.0227667	-14.3465	CDK17
ENSG00000184271.16	1.99685e-37	-0.210678	0.0146938	-14.3379	POU6F1
ENSG00000267272.5	2.09365e-37	-0.410827	0.0286634	-14.3328	LINC01140
ENSG00000065135.10	2.31521e-37	-0.201706	0.0140837	-14.322	GNAI3
ENSG00000150630.3	2.54076e-37	-0.492979	0.0344453	-14.3119	VEGFC
ENSG00000024422.11	2.5956e-37	-0.347546	0.0242875	-14.3096	EHD2
ENSG00000081923.11	2.695e-37	-0.344571	0.0240865	-14.3056	ATP8B1
ENSG00000185475.10	2.74636e-37	-0.167327	0.0116982	-14.3036	TMEM179B
ENSG00000102024.17	2.96185e-37	-0.332994	0.0232938	-14.2954	PLS3
ENSG00000112941.13	3.06889e-37	-0.181227	0.0126807	-14.2916	PAPD7
ENSG00000142166.12	3.16538e-37	-0.198307	0.013879	-14.2882	IFNAR1
ENSG00000108349.16	3.18104e-37	-0.124717	0.00872898	-14.2877	CASC3
ENSG00000109220.10	3.18826e-37	-0.333905	0.0233705	-14.2875	CHIC2
ENSG00000274565.1	3.32477e-37	-0.50997	0.0357048	-14.2829	CTD-3035K23.7
ENSG00000133131.14	3.48517e-37	-0.27377	0.0191745	-14.2779	MORC4
ENSG00000173548.8	3.54311e-37	-0.223912	0.0156845	-14.2761	SNX33
ENSG00000104689.9	3.55715e-37	-0.395912	0.0277334	-14.2756	TNFRSF10A
ENSG00000114790.12	3.6667e-37	-0.350744	0.024575	-14.2724	ARHGEF26
ENSG00000132475.10	3.71892e-37	-0.289813	0.020308	-14.2708	H3F3B
ENSG00000134871.17	3.99445e-37	-0.383984	0.0269214	-14.2631	COL4A2
ENSG00000122707.11	4.10647e-37	-0.291777	0.020461	-14.2602	RECK
ENSG00000127920.5	4.11253e-37	-0.359097	0.0251821	-14.26	GNG11
ENSG00000173530.5	4.33405e-37	-0.502196	0.0352311	-14.2543	TNFRSF10D
ENSG00000093000.18	4.49122e-37	-0.17372	0.0121904	-14.2505	NUP50
ENSG00000005448.16	4.73357e-37	-0.294059	0.0206433	-14.2448	WDR54
ENSG00000197142.10	4.82402e-37	-0.351866	0.0247049	-14.2428	ACSL5
ENSG00000150961.14	5.03682e-37	-0.369914	0.0259806	-14.2381	SEC24D
ENSG00000155093.17	5.03708e-37	-0.345376	0.0242572	-14.2381	PTPRN2
ENSG00000187601.4	5.45664e-37	-0.206408	0.0145057	-14.2295	MAGEH1
ENSG00000005513.9	6.19981e-37	-0.479234	0.0337117	-14.2157	SOX8
ENSG00000169169.14	6.20915e-37	-0.369015	0.0259586	-14.2155	CPT1C
ENSG00000156587.15	6.3923e-37	-0.331094	0.0232962	-14.2124	UBE2L6
ENSG00000158769.17	6.93915e-37	-0.408979	0.0287943	-14.2035	F11R
ENSG00000167523.13	7.02969e-37	-0.226458	0.0159454	-14.2021	SPATA33
ENSG00000184384.13	7.28877e-37	-0.301088	0.0212061	-14.1982	MAML2
ENSG00000163565.18	7.72386e-37	-0.38586	0.0271887	-14.1919	IFI16
ENSG00000087088.19	8.15109e-37	-0.272248	0.0191912	-14.1861	BAX
ENSG00000131759.17	8.52444e-37	-0.35508	0.0250387	-14.1813	RARA
ENSG00000066322.14	8.66709e-37	-0.233601	0.0164746	-14.1795	ELOVL1
ENSG00000125170.10	8.91693e-37	-0.300716	0.0212125	-14.1764	DOK4
ENSG00000011028.13	9.08156e-37	-0.563849	0.0397794	-14.1744	MRC2
ENSG00000257702.3	9.56216e-37	-0.301932	0.0213096	-14.1688	LBX2-AS1
ENSG00000008517.16	9.65041e-37	-0.544811	0.038454	-14.1678	IL32
ENSG00000279447.1	1.02733e-36	-0.366289	0.0258659	-14.1611	RP4-737E23.6
ENSG00000137507.11	1.12701e-36	-0.458223	0.0323808	-14.1511	LRRC32
ENSG00000150048.10	1.20662e-36	-0.422949	0.0299037	-14.1437	CLEC1A
ENSG00000181830.8	1.31499e-36	-0.265841	0.0188082	-14.1344	SLC35C1
ENSG00000204267.13	1.39203e-36	-0.304866	0.0215785	-14.1282	TAP2
ENSG00000118292.8	1.40223e-36	-0.369749	0.0261724	-14.1274	C1orf54
ENSG00000145860.11	1.76291e-36	-0.233007	0.0165222	-14.1026	RNF145
ENSG00000139641.12	1.89695e-36	-0.22941	0.0162763	-14.0947	ESYT1
ENSG00000130147.15	1.89995e-36	-0.308662	0.0218994	-14.0945	SH3BP4
ENSG00000112763.15	1.94603e-36	-0.175483	0.0124527	-14.0919	BTN2A1
ENSG00000157227.12	1.98217e-36	-0.359849	0.0255394	-14.0899	MMP14
ENSG00000101442.9	2.17814e-36	-0.179955	0.0127811	-14.0797	ACTR5
ENSG00000148468.16	2.1818e-36	-0.301369	0.0214047	-14.0795	FAM171A1
ENSG00000154640.14	2.18884e-36	-0.407592	0.0289499	-14.0792	BTG3
ENSG00000119688.20	2.21008e-36	-0.186693	0.0132612	-14.0782	ABCD4
ENSG00000154783.11	2.2454e-36	-0.325388	0.0231158	-14.0764	FGD5
ENSG00000101109.11	2.33388e-36	-0.204956	0.0145645	-14.0722	STK4
ENSG00000143079.14	2.6516e-36	-0.265483	0.0188843	-14.0584	CTTNBP2NL
ENSG00000072042.12	2.69997e-36	-0.170063	0.0120985	-14.0565	RDH11
ENSG00000262246.5	2.89638e-36	-0.26121	0.018593	-14.0488	CORO7
ENSG00000152518.7	3.52329e-36	-0.279727	0.0199412	-14.0276	ZFP36L2
ENSG00000224982.3	3.5623e-36	-0.509222	0.0363046	-14.0264	TMEM233
ENSG00000171812.12	3.75728e-36	-0.488288	0.0348264	-14.0206	COL8A2
ENSG00000258472.8	3.93418e-36	-0.269494	0.0192281	-14.0156	RP11-192H23.4
ENSG00000069869.15	4.04269e-36	-0.271193	0.0193534	-14.0127	NEDD4
ENSG00000113657.12	4.14511e-36	-0.432934	0.0309019	-14.01	DPYSL3
ENSG00000175264.7	4.55681e-36	-0.400008	0.0285726	-13.9997	CHST1
ENSG00000169991.10	4.56129e-36	-0.300365	0.0214553	-13.9996	IFFO2
ENSG00000108798.8	4.69015e-36	-0.407849	0.0291392	-13.9966	ABI3
ENSG00000111145.7	4.8703e-36	-0.36676	0.0262112	-13.9925	ELK3
ENSG00000214078.12	4.93143e-36	-0.204241	0.0145979	-13.9911	CPNE1
ENSG00000163239.12	4.97427e-36	-0.3566	0.0254893	-13.9902	TDRD10
ENSG00000101350.7	5.03843e-36	-0.201356	0.0143941	-13.9888	KIF3B
ENSG00000140848.16	6.0992e-36	-0.317619	0.0227389	-13.968	CPNE2
ENSG00000230596.3	6.9543e-36	-0.378721	0.0271411	-13.9538	GPAA1P2
ENSG00000104691.14	7.44394e-36	-0.217386	0.0155873	-13.9464	UBXN8
ENSG00000069974.15	7.91189e-36	-0.362148	0.0259795	-13.9398	RAB27A
ENSG00000181444.12	8.51124e-36	-0.405061	0.0290744	-13.9318	ZNF467
ENSG00000067182.7	8.52577e-36	-0.357991	0.0256962	-13.9317	TNFRSF1A
ENSG00000150712.10	9.10452e-36	-0.20543	0.0147531	-13.9245	MTMR12
ENSG00000105472.12	9.4051e-36	-0.487884	0.0350466	-13.921	CLEC11A
ENSG00000163872.15	9.65857e-36	-0.222402	0.0159793	-13.9181	YEATS2
ENSG00000197943.9	9.82257e-36	-0.336063	0.0241489	-13.9163	PLCG2
ENSG00000037280.15	9.95592e-36	-0.372713	0.0267854	-13.9148	FLT4
ENSG00000123360.11	1.08523e-35	-0.297692	0.0214083	-13.9054	PDE1B
ENSG00000111321.10	1.14168e-35	-0.26432	0.0190159	-13.8999	LTBR
ENSG00000079257.7	1.28248e-35	-0.390855	0.0281449	-13.8873	LXN
ENSG00000265666.1	1.31189e-35	-0.328317	0.0236458	-13.8848	RARA-AS1
ENSG00000132357.13	1.31995e-35	-0.28123	0.0202555	-13.8841	CARD6
ENSG00000179818.13	1.40046e-35	-0.218215	0.0157241	-13.8777	PCBP1-AS1
ENSG00000155256.17	1.45612e-35	-0.174224	0.0125581	-13.8735	ZFYVE27
ENSG00000124766.6	1.57238e-35	-0.432989	0.0312287	-13.8651	SOX4
ENSG00000167977.8	1.6504e-35	-0.172302	0.0124317	-13.8598	KCTD5
ENSG00000172081.13	1.70205e-35	-0.187471	0.0135295	-13.8565	MOB3A
ENSG00000166073.10	1.70374e-35	-0.432716	0.0312287	-13.8564	GPR176
ENSG00000143537.13	1.7136e-35	-0.334251	0.0241237	-13.8557	ADAM15
ENSG00000204592.8	1.72607e-35	-0.335459	0.0242122	-13.8549	HLA-E
ENSG00000227671.4	1.74098e-35	-0.292302	0.0210988	-13.854	RP11-488L18.4
ENSG00000103647.12	1.74562e-35	-0.323933	0.0233824	-13.8537	CORO2B
ENSG00000182220.14	1.77619e-35	-0.205621	0.0148443	-13.8518	ATP6AP2
ENSG00000213281.4	1.81807e-35	-0.261085	0.0188519	-13.8493	NRAS
ENSG00000115318.11	1.93972e-35	-0.395707	0.0285869	-13.8422	LOXL3
ENSG00000105538.9	2.138e-35	-0.385194	0.0278488	-13.8316	RASIP1
ENSG00000171700.13	2.1565e-35	-0.311348	0.0225113	-13.8307	RGS19
ENSG00000189337.16	2.21696e-35	-0.351311	0.0254063	-13.8277	KAZN
ENSG00000139921.12	2.38957e-35	-0.264032	0.0191057	-13.8195	TMX1
ENSG00000213719.8	2.49944e-35	-0.361327	0.0261554	-13.8146	CLIC1
ENSG00000113119.12	2.6252e-35	-0.24695	0.0178829	-13.8093	TMCO6
ENSG00000169241.17	2.8113e-35	-0.30338	0.0219812	-13.8018	SLC50A1
ENSG00000189129.13	3.03174e-35	-0.402653	0.0291913	-13.7936	PLAC9
ENSG00000013619.13	3.13228e-35	-0.361607	0.0262224	-13.79	MAMLD1
ENSG00000107562.16	3.25044e-35	-0.435751	0.0316083	-13.786	CXCL12
ENSG00000214357.8	3.79615e-35	-0.31547	0.0229115	-13.7691	NEURL1B
ENSG00000177721.4	3.81536e-35	-0.308849	0.0224315	-13.7685	ANXA2R
ENSG00000138758.11	3.81769e-35	-0.35812	0.0260102	-13.7684	44085
ENSG00000160336.14	3.84308e-35	-0.257471	0.018701	-13.7677	ZNF761
ENSG00000141526.16	4.02914e-35	-0.516186	0.0375065	-13.7626	SLC16A3
ENSG00000100596.6	4.23875e-35	-0.234436	0.0170412	-13.757	SPTLC2
ENSG00000148400.9	4.50006e-35	-0.296423	0.0215573	-13.7505	NOTCH1
ENSG00000122861.15	4.74301e-35	-0.534143	0.0388616	-13.7448	PLAU
ENSG00000197927.12	4.77634e-35	-0.326153	0.0237306	-13.744	C2orf27A
ENSG00000213928.8	4.94708e-35	-0.262307	0.0190905	-13.7402	IRF9
ENSG00000141505.11	5.0328e-35	-0.331239	0.0241106	-13.7383	ASGR1
ENSG00000143622.10	5.03759e-35	-0.208801	0.0151986	-13.7382	RIT1
ENSG00000176720.4	5.08088e-35	-0.40248	0.0292984	-13.7373	BOK
ENSG00000075618.17	5.59043e-35	-0.560638	0.0408425	-13.7268	FSCN1
ENSG00000138080.13	5.69638e-35	-0.46955	0.0342118	-13.7248	EMILIN1
ENSG00000074696.12	6.23708e-35	-0.209186	0.0152525	-13.7149	HACD3
ENSG00000107816.17	6.35967e-35	-0.193778	0.0141312	-13.7127	LZTS2
ENSG00000154370.15	6.37406e-35	-0.177907	0.0129741	-13.7125	TRIM11
ENSG00000172795.15	6.86228e-35	-0.19501	0.0142297	-13.7044	DCP2
ENSG00000050405.13	7.10018e-35	-0.323137	0.0235854	-13.7007	LIMA1
ENSG00000198393.7	8.07445e-35	-0.241411	0.0176384	-13.6867	ZNF26
ENSG00000163040.14	8.89132e-35	-0.325544	0.0238038	-13.6761	CCDC74A
ENSG00000099377.13	8.92724e-35	-0.325442	0.0237971	-13.6757	HSD3B7
ENSG00000186654.20	9.09419e-35	-0.321508	0.0235129	-13.6737	PRR5
ENSG00000168404.12	9.53272e-35	-0.40173	0.0293909	-13.6685	MLKL
ENSG00000203485.12	1.00954e-34	-0.234212	0.017143	-13.6622	INF2
ENSG00000113083.13	1.01526e-34	-0.638705	0.0467517	-13.6616	LOX
ENSG00000187605.15	1.0983e-34	-0.301281	0.022067	-13.653	TET3
ENSG00000175505.10	1.10199e-34	-0.626242	0.0458696	-13.6527	CLCF1
ENSG00000026508.17	1.11111e-34	-0.547418	0.0400987	-13.6518	CD44
ENSG00000187049.9	1.17159e-34	-0.209946	0.0153852	-13.646	TMEM216
ENSG00000108262.15	1.25332e-34	-0.235248	0.0172487	-13.6386	GIT1
ENSG00000204261.8	1.2609e-34	-0.310972	0.022802	-13.6379	PSMB8-AS1
ENSG00000149260.15	1.26214e-34	-0.399351	0.0292826	-13.6378	CAPN5
ENSG00000162618.13	1.2874e-34	-0.396078	0.0290473	-13.6357	ADGRL4
ENSG00000188070.9	1.33512e-34	-0.201152	0.0147563	-13.6317	C11orf95
ENSG00000105939.12	1.35959e-34	-0.302564	0.0221989	-13.6297	ZC3HAV1
ENSG00000164111.14	1.38433e-34	-0.321809	0.0236143	-13.6277	ANXA5
ENSG00000177542.10	1.68829e-34	-0.378879	0.0278465	-13.606	SLC25A22
ENSG00000136059.14	1.7072e-34	-0.314532	0.0231192	-13.6048	VILL
ENSG00000135919.12	1.71512e-34	-0.768314	0.056476	-13.6043	SERPINE2
ENSG00000162909.17	1.75146e-34	-0.203037	0.014927	-13.602	CAPN2
ENSG00000198556.13	1.7786e-34	-0.238738	0.0175539	-13.6003	ZNF789
ENSG00000102977.13	1.95319e-34	-0.186344	0.0137118	-13.59	ACD
ENSG00000035687.9	1.95729e-34	-0.248063	0.0182536	-13.5898	ADSS
ENSG00000122705.16	1.96721e-34	-0.184018	0.0135415	-13.5892	CLTA
ENSG00000153071.14	2.41108e-34	-0.304692	0.0224584	-13.5669	DAB2
ENSG00000136237.18	2.43045e-34	-0.373677	0.027545	-13.5661	RAPGEF5
ENSG00000144136.10	2.4515e-34	-0.421933	0.0311042	-13.5651	SLC20A1
ENSG00000085276.17	2.85752e-34	-0.383728	0.0283229	-13.5483	MECOM
ENSG00000160447.6	3.00189e-34	-0.328246	0.0242375	-13.5429	PKN3
ENSG00000173039.18	3.08459e-34	-0.21191	0.0156507	-13.5399	RELA
ENSG00000177469.12	3.15511e-34	-0.259109	0.0191401	-13.5375	PTRF
ENSG00000162576.16	3.1695e-34	-0.453524	0.0335027	-13.537	MXRA8
ENSG00000105771.13	3.19707e-34	-0.223358	0.016501	-13.536	SMG9
ENSG00000090554.12	3.34972e-34	-0.293651	0.0217023	-13.5309	FLT3LG
ENSG00000177374.12	3.66602e-34	-0.495126	0.0366191	-13.521	HIC1
ENSG00000204642.13	3.68219e-34	-0.340368	0.0251742	-13.5205	HLA-F
ENSG00000106346.11	3.78536e-34	-0.156346	0.0115662	-13.5175	USP42
ENSG00000161921.14	3.85509e-34	-0.390902	0.0289226	-13.5155	CXCL16
ENSG00000108219.14	3.99156e-34	-0.299708	0.0221814	-13.5117	TSPAN14
ENSG00000110076.18	4.29956e-34	-0.533153	0.0394826	-13.5035	NRXN2
ENSG00000126456.15	4.31232e-34	-0.195713	0.0144939	-13.5032	IRF3
ENSG00000259865.1	4.40297e-34	-0.369092	0.0273383	-13.5009	RP11-488L18.10
ENSG00000088448.14	4.4157e-34	-0.19736	0.0146186	-13.5006	ANKRD10
ENSG00000117298.14	4.50492e-34	-0.260558	0.0193029	-13.4984	ECE1
ENSG00000204516.9	4.52604e-34	-0.376496	0.027893	-13.4979	MICB
ENSG00000131473.16	4.54772e-34	-0.225884	0.0167354	-13.4973	ACLY
ENSG00000198561.13	4.60643e-34	-0.181262	0.0134308	-13.4959	CTNND1
ENSG00000140853.15	4.70643e-34	-0.339307	0.0251458	-13.4936	NLRC5
ENSG00000104447.12	4.83503e-34	-0.311226	0.0230698	-13.4906	TRPS1
ENSG00000256235.1	5.01849e-34	-0.32523	0.0241151	-13.4865	SMIM3
ENSG00000162236.11	5.20924e-34	-0.176595	0.0130982	-13.4824	STX5
ENSG00000198832.10	5.46644e-34	-0.307689	0.0228305	-13.4771	SELENOM
ENSG00000100225.17	5.76584e-34	-0.127361	0.00945428	-13.4713	FBXO7
ENSG00000171208.9	5.90787e-34	-0.43453	0.0322624	-13.4686	NETO2
ENSG00000129467.13	6.12385e-34	-0.30773	0.0228547	-13.4647	ADCY4
ENSG00000162148.10	6.19521e-34	-0.265671	0.0197328	-13.4634	PPP1R32
ENSG00000060491.16	6.25251e-34	-0.217949	0.0161895	-13.4624	OGFR
ENSG00000089639.10	6.45204e-34	-0.315589	0.0234483	-13.4589	GMIP
ENSG00000204209.11	6.47133e-34	-0.169841	0.0126195	-13.4586	DAXX
ENSG00000272636.3	6.92811e-34	-0.492387	0.0366057	-13.4511	DOC2B
ENSG00000273796.1	7.27388e-34	-0.310583	0.0230989	-13.4458	LL21NC02-21A1.1
ENSG00000141696.12	7.31409e-34	-0.334231	0.0248589	-13.4451	P3H4
ENSG00000153029.14	7.63113e-34	-0.248484	0.0184877	-13.4405	MR1
ENSG00000131979.18	8.12886e-34	-0.409148	0.0304572	-13.4335	GCH1
ENSG00000107798.17	8.33217e-34	-0.298125	0.0221971	-13.4308	LIPA
ENSG00000152284.4	8.68889e-34	-0.248444	0.0185044	-13.4262	TCF7L1
ENSG00000185507.19	8.86494e-34	-0.35999	0.0268169	-13.424	IRF7
ENSG00000162645.12	8.89152e-34	-0.322228	0.0240045	-13.4237	GBP2
ENSG00000140332.15	9.00326e-34	-0.340914	0.0253991	-13.4223	TLE3
ENSG00000167925.15	1.00435e-33	-0.229841	0.0171392	-13.4103	GHDC
ENSG00000166341.7	1.0545e-33	-0.331738	0.0247475	-13.4049	DCHS1
ENSG00000204397.7	1.07652e-33	-0.333383	0.0248744	-13.4026	CARD16
ENSG00000164970.14	1.14021e-33	-0.249439	0.0186199	-13.3963	FAM219A
ENSG00000179431.6	1.15e-33	-0.506169	0.0377868	-13.3954	FJX1
ENSG00000140937.13	1.27792e-33	-0.464724	0.034723	-13.3838	CDH11
ENSG00000213846.5	1.32787e-33	-0.324324	0.0242403	-13.3795	AC098614.2
ENSG00000142102.15	1.39183e-33	-0.314835	0.0235402	-13.3744	PGGHG
ENSG00000120896.13	1.46378e-33	-0.243909	0.0182446	-13.3688	SORBS3
ENSG00000139926.15	1.46974e-33	-0.395978	0.0296205	-13.3684	FRMD6
ENSG00000205336.11	1.47375e-33	-0.396387	0.0296518	-13.3681	ADGRG1
ENSG00000228343.1	1.49655e-33	-0.236182	0.0176698	-13.3664	RP11-1148L6.5
ENSG00000130755.12	1.52213e-33	-0.324264	0.0242631	-13.3645	GMFG
ENSG00000198742.9	1.53751e-33	-0.180836	0.0135322	-13.3634	SMURF1
ENSG00000188511.12	1.57966e-33	-0.365897	0.0273866	-13.3604	C22orf34
ENSG00000114698.14	1.63354e-33	-0.356551	0.0266945	-13.3567	PLSCR4
ENSG00000051523.10	1.89349e-33	-0.313568	0.0235051	-13.3405	CYBA
ENSG00000111737.11	1.93098e-33	-0.176119	0.013204	-13.3383	RAB35
ENSG00000185633.10	1.93597e-33	-0.334846	0.0251046	-13.338	NDUFA4L2
ENSG00000164056.10	2.00338e-33	-0.42783	0.0320851	-13.3342	SPRY1
ENSG00000073417.14	2.07996e-33	-0.233718	0.0175331	-13.3301	PDE8A
ENSG00000133789.14	2.1323e-33	-0.242746	0.0182141	-13.3274	SWAP70
ENSG00000029364.11	2.22823e-33	-0.139374	0.0104616	-13.3225	SLC39A9
ENSG00000166398.12	2.2587e-33	-0.245999	0.018467	-13.321	KIAA0355
ENSG00000198108.3	2.33295e-33	-0.425373	0.0319411	-13.3174	CHSY3
ENSG00000106829.18	2.35118e-33	-0.200671	0.0150692	-13.3166	TLE4
ENSG00000241553.12	2.40589e-33	-0.234557	0.0176173	-13.314	ARPC4
ENSG00000155903.11	2.484e-33	-0.240847	0.0180945	-13.3105	RASA2
ENSG00000173715.15	2.70476e-33	-0.413744	0.031106	-13.3011	C11orf80
ENSG00000136295.14	3.05902e-33	-0.319325	0.0240319	-13.2875	TTYH3
ENSG00000157554.18	3.21559e-33	-0.335381	0.0252507	-13.282	ERG
ENSG00000099864.17	3.41113e-33	-0.351294	0.0264618	-13.2755	PALM
ENSG00000198720.12	3.60989e-33	-0.296694	0.0223595	-13.2693	ANKRD13B
ENSG00000136603.13	3.70014e-33	-0.380742	0.0286994	-13.2665	SKIL
ENSG00000182492.15	3.9064e-33	-0.556339	0.0419545	-13.2606	BGN
ENSG00000163359.15	3.96058e-33	-0.454262	0.0342606	-13.259	COL6A3
ENSG00000167157.10	4.02664e-33	-0.468985	0.0353758	-13.2572	PRRX2
ENSG00000156504.16	4.25445e-33	-0.161071	0.0121552	-13.2511	FAM122B
ENSG00000169239.12	4.26921e-33	-0.275356	0.0207804	-13.2507	CA5B
ENSG00000189190.9	4.38245e-33	-0.253141	0.0191081	-13.2479	ZNF600
ENSG00000260160.1	4.46485e-33	-0.276006	0.0208373	-13.2458	CTC-471J1.2
ENSG00000117318.8	4.50374e-33	-0.345499	0.0260856	-13.2448	ID3
ENSG00000171475.13	4.5684e-33	-0.143485	0.0108346	-13.2433	WIPF2
ENSG00000151006.7	4.64788e-33	-0.25337	0.0191347	-13.2414	PRSS53
ENSG00000185379.20	4.71659e-33	-0.180097	0.0136028	-13.2397	RAD51D
ENSG00000150867.13	4.79559e-33	-0.214106	0.0161737	-13.2379	PIP4K2A
ENSG00000185324.21	4.84312e-33	-0.242962	0.0183551	-13.2368	CDK10
ENSG00000168140.4	5.76109e-33	-0.414186	0.0313359	-13.2176	VASN
ENSG00000161642.17	6.14529e-33	-0.318029	0.024074	-13.2105	ZNF385A
ENSG00000130402.11	6.23347e-33	-0.253948	0.0192255	-13.2089	ACTN4
ENSG00000184922.13	6.90785e-33	-0.254975	0.0193199	-13.1975	FMNL1
ENSG00000156508.17	8.37402e-33	-0.309393	0.0234812	-13.1762	EEF1A1
ENSG00000109787.12	8.69524e-33	-0.238642	0.0181173	-13.1721	KLF3
ENSG00000158773.14	9.04815e-33	-0.140144	0.010643	-13.1677	USF1
ENSG00000115828.15	1.01075e-32	-0.456281	0.0346839	-13.1554	QPCT
ENSG00000115307.16	1.01875e-32	-0.189725	0.0144228	-13.1545	AUP1
ENSG00000213923.11	1.02529e-32	-0.206012	0.0156618	-13.1538	CSNK1E
ENSG00000280798.1	1.0548e-32	-0.213449	0.016231	-13.1507	LINC00294
ENSG00000134748.12	1.06784e-32	-0.141954	0.0107955	-13.1493	PRPF38A
ENSG00000160410.14	1.12349e-32	-0.265062	0.0201665	-13.1437	SHKBP1
ENSG00000169871.12	1.13018e-32	-0.207448	0.0157839	-13.143	TRIM56
ENSG00000003400.14	1.2415e-32	-0.320916	0.0244366	-13.1326	CASP10
ENSG00000139567.12	1.38799e-32	-0.353282	0.0269264	-13.1203	ACVRL1
ENSG00000123342.15	1.40188e-32	-0.562726	0.0428935	-13.1192	MMP19
ENSG00000091073.19	1.41924e-32	-0.238532	0.0181838	-13.1178	DTX2
ENSG00000087077.13	1.47338e-32	-0.197412	0.0150539	-13.1137	TRIP6
ENSG00000111348.8	1.47734e-32	-0.306709	0.023389	-13.1134	ARHGDIB
ENSG00000258634.3	1.5821e-32	-0.185569	0.0141594	-13.1058	RP4-773N10.4
ENSG00000013364.18	1.58362e-32	-0.270677	0.0206535	-13.1057	MVP
ENSG00000017483.14	1.67385e-32	-0.555865	0.0424341	-13.0995	SLC38A5
ENSG00000150760.12	1.7323e-32	-0.213414	0.0162965	-13.0957	DOCK1
ENSG00000168899.4	1.96281e-32	-0.286136	0.0218728	-13.0818	VAMP5
ENSG00000237181.1	2.04105e-32	-0.302882	0.0231605	-13.0775	AC147651.4
ENSG00000161091.12	2.14017e-32	-0.274354	0.0209875	-13.0722	MFSD12
ENSG00000162512.15	2.15197e-32	-0.314383	0.0240508	-13.0716	SDC3
ENSG00000135596.17	2.22006e-32	-0.298524	0.0228436	-13.0682	MICAL1
ENSG00000139324.11	2.29616e-32	-0.206306	0.0157914	-13.0644	TMTC3
ENSG00000077238.13	2.38115e-32	-0.486216	0.0372283	-13.0604	IL4R
ENSG00000119771.14	2.44363e-32	-0.311818	0.0238804	-13.0575	KLHL29
ENSG00000162769.12	2.47132e-32	-0.239117	0.0183143	-13.0563	FLVCR1
ENSG00000142867.12	2.48903e-32	-0.270464	0.0207165	-13.0555	BCL10
ENSG00000184988.8	2.88934e-32	-0.302902	0.0232306	-13.0389	TMEM106A
ENSG00000169826.7	3.15069e-32	-0.260757	0.0200131	-13.0293	CSGALNACT2
ENSG00000241404.6	3.17093e-32	-0.280227	0.0215086	-13.0286	EGFL8
ENSG00000170144.20	3.35771e-32	-0.165583	0.0127154	-13.0222	HNRNPA3
ENSG00000234912.11	3.36426e-32	-0.287736	0.0220962	-13.022	SNHG20
ENSG00000204387.12	3.37397e-32	-0.220524	0.0169352	-13.0217	C6orf48
ENSG00000102901.12	3.37655e-32	-0.186449	0.0143185	-13.0216	CENPT
ENSG00000072864.14	3.41725e-32	-0.206384	0.015851	-13.0203	NDE1
ENSG00000175538.10	3.79892e-32	-0.331444	0.0254791	-13.0085	KCNE3
ENSG00000104903.4	3.90304e-32	-0.319524	0.0245684	-13.0055	LYL1
ENSG00000006634.7	3.90823e-32	-0.253144	0.0194646	-13.0053	DBF4
ENSG00000102886.14	3.93238e-32	-0.384408	0.0295593	-13.0046	GDPD3
ENSG00000172432.18	4.13898e-32	-0.188514	0.0145022	-12.999	GTPBP2
ENSG00000150977.10	4.19798e-32	-0.202973	0.0156164	-12.9974	RILPL2
ENSG00000167397.14	4.28432e-32	-0.21635	0.0166486	-12.9951	VKORC1
ENSG00000198805.11	4.47853e-32	-0.578474	0.0445316	-12.9902	PNP
ENSG00000167601.11	4.75101e-32	-0.330972	0.0254915	-12.9836	AXL
ENSG00000198001.13	4.75549e-32	-0.221538	0.0170631	-12.9835	IRAK4
ENSG00000164932.12	4.84243e-32	-0.703526	0.0541945	-12.9815	CTHRC1
ENSG00000213689.11	5.02091e-32	-0.286298	0.0220612	-12.9775	TREX1
ENSG00000203896.9	5.30465e-32	-0.281288	0.0216853	-12.9713	LIME1
ENSG00000183020.13	6.10674e-32	-0.130709	0.010089	-12.9557	AP2A2
ENSG00000185803.8	6.25841e-32	-0.299028	0.0230857	-12.9529	SLC52A2
ENSG00000112297.14	6.28004e-32	-0.304272	0.0234913	-12.9526	AIM1
ENSG00000163795.13	6.74114e-32	-0.210107	0.0162312	-12.9447	ZNF513
ENSG00000121797.9	6.83959e-32	-0.347998	0.0268869	-12.943	CCRL2
ENSG00000168394.10	7.01003e-32	-0.315102	0.0243505	-12.9403	TAP1
ENSG00000174600.13	7.06498e-32	-0.436038	0.0336984	-12.9394	CMKLR1
ENSG00000168010.10	7.2288e-32	-0.279879	0.0216342	-12.9369	ATG16L2
ENSG00000214226.8	7.45295e-32	-0.320629	0.0247906	-12.9335	C17orf67
ENSG00000117139.16	7.50094e-32	-0.19688	0.0152234	-12.9328	KDM5B
ENSG00000105722.9	7.52098e-32	-0.290888	0.0224929	-12.9325	ERF
ENSG00000137033.11	7.79098e-32	-0.435945	0.0337196	-12.9285	IL33
ENSG00000076706.16	7.83696e-32	-0.305251	0.0236118	-12.9279	MCAM
ENSG00000106462.10	7.85224e-32	-0.277972	0.0215021	-12.9277	EZH2
ENSG00000198369.9	8.43329e-32	-0.247321	0.0191429	-12.9197	SPRED2
ENSG00000171365.15	9.30706e-32	-0.251861	0.0195109	-12.9087	CLCN5
ENSG00000187498.14	9.55816e-32	-0.395039	0.0306096	-12.9057	COL4A1
ENSG00000142089.15	9.56095e-32	-0.355142	0.0275182	-12.9057	IFITM3
ENSG00000196586.13	1.00536e-31	-0.23496	0.0182138	-12.9001	MYO6
ENSG00000106991.13	1.05775e-31	-0.378275	0.0293363	-12.8944	ENG
ENSG00000204301.6	1.09521e-31	-0.319079	0.0247529	-12.8906	NOTCH4
ENSG00000163162.8	1.09857e-31	-0.22824	0.0177064	-12.8902	RNF149
ENSG00000135045.6	1.13676e-31	-0.27396	0.0212596	-12.8864	C9orf40
ENSG00000075624.13	1.18531e-31	-0.337003	0.0261613	-12.8817	ACTB
ENSG00000120458.10	1.18744e-31	-0.231367	0.0179611	-12.8815	MSANTD2
ENSG00000166394.14	1.32512e-31	-0.282366	0.021941	-12.8693	CYB5R2
ENSG00000087448.9	1.32613e-31	-0.203757	0.0158329	-12.8692	KLHL42
ENSG00000130313.6	1.39084e-31	-0.246356	0.019151	-12.8639	PGLS
ENSG00000152804.10	1.39676e-31	-0.354924	0.0275917	-12.8634	HHEX
ENSG00000197608.11	1.53835e-31	-0.243186	0.0189211	-12.8526	ZNF841
ENSG00000101052.12	1.63835e-31	-0.223667	0.017412	-12.8456	IFT52
ENSG00000177674.15	1.70973e-31	-0.332339	0.0258814	-12.8408	AGTRAP
ENSG00000168096.14	1.7363e-31	-0.189717	0.0147765	-12.8391	ANKS3
ENSG00000089820.15	1.85314e-31	-0.298393	0.0232541	-12.8318	ARHGAP4
ENSG00000123179.13	2.0163e-31	-0.282948	0.0220667	-12.8224	EBPL
ENSG00000280206.1	2.20785e-31	-0.266745	0.0208195	-12.8123	CTB-193M12.5
ENSG00000249915.7	2.24971e-31	-0.120408	0.0093994	-12.8102	PDCD6
ENSG00000115875.18	2.26329e-31	-0.202379	0.0157992	-12.8095	SRSF7
ENSG00000166507.17	2.2836e-31	-0.145678	0.0113735	-12.8085	NDST2
ENSG00000166794.4	2.58047e-31	-0.321215	0.0251051	-12.7948	PPIB
ENSG00000239264.8	2.74998e-31	-0.282911	0.0221237	-12.7877	TXNDC5
ENSG00000123374.10	2.87518e-31	-0.335214	0.0262241	-12.7827	CDK2
ENSG00000117122.13	2.92164e-31	-0.542675	0.0424598	-12.7809	MFAP2
ENSG00000100345.20	3.03468e-31	-0.366257	0.0286661	-12.7767	MYH9
ENSG00000177125.5	3.25308e-31	-0.174622	0.0136756	-12.7689	ZBTB34
ENSG00000198792.12	3.4624e-31	-0.223283	0.0174961	-12.7619	TMEM184B
ENSG00000164251.4	3.59876e-31	-0.573318	0.0449394	-12.7576	F2RL1
ENSG00000175040.5	3.76329e-31	-0.455941	0.0357529	-12.7526	CHST2
ENSG00000105372.6	4.06778e-31	-0.263126	0.0206473	-12.7438	RPS19
ENSG00000182621.17	4.28481e-31	-0.333669	0.0261947	-12.738	PLCB1
ENSG00000131378.13	4.34211e-31	-0.285494	0.0224154	-12.7365	RFTN1
ENSG00000176853.15	4.46295e-31	-0.226617	0.017797	-12.7335	FAM91A1
ENSG00000182463.15	4.50415e-31	-0.355771	0.0279421	-12.7324	TSHZ2
ENSG00000163950.12	4.70326e-31	-0.200436	0.0157482	-12.7276	SLBP
ENSG00000008130.15	4.9518e-31	-0.216704	0.0170341	-12.7218	NADK
ENSG00000112559.13	5.10782e-31	-0.526236	0.0413762	-12.7183	MDFI
ENSG00000143774.16	5.64595e-31	-0.181658	0.0142958	-12.7071	GUK1
ENSG00000204054.13	6.19633e-31	-0.247726	0.0195112	-12.6967	LINC00963
ENSG00000099904.15	6.234e-31	-0.158857	0.0125124	-12.696	ZDHHC8
ENSG00000181523.12	6.68409e-31	-0.183374	0.0144524	-12.6882	SGSH
ENSG00000250510.7	6.74856e-31	-0.311653	0.0245646	-12.6871	GPR162
ENSG00000163479.13	6.77164e-31	-0.195791	0.0154328	-12.6867	SSR2
ENSG00000071575.11	6.87848e-31	-0.226498	0.0178557	-12.6849	TRIB2
ENSG00000118579.12	7.00553e-31	-0.125745	0.00991458	-12.6829	MED28
ENSG00000101000.5	7.51903e-31	-0.329973	0.0260335	-12.6749	PROCR
ENSG00000203392.3	7.61688e-31	-0.314719	0.0248329	-12.6735	CTD-2026K11.6
ENSG00000038427.15	7.91501e-31	-0.596505	0.0470831	-12.6692	VCAN
ENSG00000262370.5	8.14452e-31	-0.337199	0.0266225	-12.666	RP11-473M20.9
ENSG00000174804.3	8.17203e-31	-0.268961	0.0212356	-12.6656	FZD4
ENSG00000122679.8	8.25019e-31	-0.36527	0.028842	-12.6645	RAMP3
ENSG00000165801.9	8.25997e-31	-0.24787	0.0195722	-12.6644	ARHGEF40
ENSG00000125753.13	8.44308e-31	-0.320782	0.0253344	-12.6619	VASP
ENSG00000168488.18	8.89141e-31	-0.154239	0.0121869	-12.6561	ATXN2L
ENSG00000089159.16	9.67215e-31	-0.261301	0.0206617	-12.6467	PXN
ENSG00000111341.9	9.74536e-31	-0.459291	0.0363196	-12.6458	MGP
ENSG00000178860.8	9.79683e-31	-0.485596	0.0384015	-12.6452	MSC
ENSG00000166822.12	9.90856e-31	-0.204002	0.0161344	-12.6439	TMEM170A
ENSG00000234741.7	1.03513e-30	-0.297247	0.0235182	-12.639	GAS5
ENSG00000156711.16	1.05385e-30	-0.331932	0.0262666	-12.637	MAPK13
ENSG00000266338.6	1.13353e-30	-0.265721	0.0210409	-12.6288	NBPF15
ENSG00000182173.12	1.17068e-30	-0.218775	0.0173284	-12.6252	TSEN54
ENSG00000170293.8	1.1916e-30	-0.306719	0.024298	-12.6232	CMTM8
ENSG00000166900.15	1.28479e-30	-0.21517	0.017057	-12.6147	STX3
ENSG00000280088.1	1.37126e-30	-0.191043	0.0151532	-12.6074	RP11-135F9.3
ENSG00000172888.11	1.395e-30	-0.157459	0.0124913	-12.6055	ZNF621
ENSG00000131873.5	1.44272e-30	-0.341803	0.0271236	-12.6017	CHSY1
ENSG00000188483.7	1.48172e-30	-0.503797	0.0399881	-12.5987	IER5L
ENSG00000197329.11	1.50265e-30	-0.408946	0.0324635	-12.5971	PELI1
ENSG00000131634.13	1.5276e-30	-0.327329	0.0259883	-12.5953	TMEM204
ENSG00000087116.14	1.53154e-30	-0.497351	0.0394881	-12.595	ADAMTS2
ENSG00000119630.13	1.53619e-30	-0.430225	0.0341594	-12.5946	PGF
ENSG00000166710.17	1.55082e-30	-0.250273	0.0198731	-12.5936	B2M
ENSG00000146376.10	1.61663e-30	-0.318311	0.0252851	-12.5889	ARHGAP18
ENSG00000147905.17	1.70087e-30	-0.162804	0.0129383	-12.5832	ZCCHC7
ENSG00000138685.13	1.72434e-30	-0.285039	0.0226552	-12.5816	FGF2
ENSG00000101265.15	1.73843e-30	-0.384933	0.0305971	-12.5807	RASSF2
ENSG00000244405.7	1.77304e-30	-0.327684	0.0260512	-12.5785	ETV5
ENSG00000250506.7	1.84871e-30	-0.247409	0.0196766	-12.5738	CDK3
ENSG00000100092.20	1.91196e-30	-0.335981	0.0267288	-12.57	SH3BP1
ENSG00000263647.1	1.95562e-30	-0.23703	0.0188606	-12.5674	BPTFP1
ENSG00000172183.14	1.98698e-30	-0.466962	0.0371618	-12.5656	ISG20
ENSG00000001617.11	2.10831e-30	-0.443564	0.0353185	-12.559	SEMA3F
ENSG00000183688.4	2.15324e-30	-0.392514	0.0312596	-12.5566	RFLNB
ENSG00000183876.8	2.1717e-30	-0.492627	0.0392356	-12.5556	ARSI
ENSG00000131165.14	2.19879e-30	-0.150534	0.0119907	-12.5542	CHMP1A
ENSG00000090539.15	2.23554e-30	-0.264767	0.021093	-12.5524	CHRD
ENSG00000251322.7	2.24331e-30	-0.293859	0.0234114	-12.552	SHANK3
ENSG00000196588.14	2.29303e-30	-0.182171	0.0145162	-12.5495	MKL1
ENSG00000177302.14	2.30319e-30	-0.140855	0.0112244	-12.549	TOP3A
ENSG00000185049.14	2.3227e-30	-0.147194	0.0117304	-12.5481	NELFA
ENSG00000169231.13	2.37186e-30	-0.314137	0.0250395	-12.5457	THBS3
ENSG00000129566.12	2.44786e-30	-0.219505	0.0175014	-12.5421	TEP1
ENSG00000106624.10	2.48026e-30	-0.552506	0.0440572	-12.5407	AEBP1
ENSG00000151576.10	2.49194e-30	-0.238568	0.0190244	-12.5401	QTRT2
ENSG00000170049.9	2.4968e-30	-0.284016	0.022649	-12.5399	KCNAB3
ENSG00000134758.13	2.52146e-30	-0.232282	0.0185251	-12.5388	RNF138
ENSG00000205403.12	2.54836e-30	-0.311338	0.0248324	-12.5376	CFI
ENSG00000068308.13	2.55793e-30	-0.12604	0.0100533	-12.5372	OTUD5
ENSG00000234465.10	2.71818e-30	-0.246055	0.0196368	-12.5303	PINLYP
ENSG00000111786.8	2.72401e-30	-0.176342	0.0140735	-12.5301	SRSF9
ENSG00000144810.15	2.89242e-30	-0.493198	0.0393824	-12.5233	COL8A1
ENSG00000133275.15	2.90067e-30	-0.215806	0.0172327	-12.523	CSNK1G2
ENSG00000117174.10	2.99084e-30	-0.155698	0.0124364	-12.5195	ZNHIT6
ENSG00000011422.11	3.02445e-30	-0.652681	0.0521382	-12.5183	PLAUR
ENSG00000115275.11	3.08176e-30	-0.178159	0.0142343	-12.5162	MOGS
ENSG00000247982.6	3.17714e-30	-0.267434	0.021373	-12.5127	LINC00926
ENSG00000126903.15	3.41073e-30	-0.227164	0.0181663	-12.5047	SLC10A3
ENSG00000148175.12	3.67449e-30	-0.32266	0.0258204	-12.4963	STOM
ENSG00000067167.7	3.81081e-30	-0.228179	0.0182657	-12.4922	TRAM1
ENSG00000283633.1	3.94062e-30	-0.314298	0.0251672	-12.4884	AC005301.9
ENSG00000132003.9	4.0717e-30	-0.332968	0.0266701	-12.4847	ZSWIM4
ENSG00000118620.12	4.12388e-30	-0.200639	0.0160726	-12.4833	ZNF430
ENSG00000139679.15	4.49496e-30	-0.335848	0.0269248	-12.4735	LPAR6
ENSG00000113140.10	4.50885e-30	-0.397935	0.0319032	-12.4732	SPARC
ENSG00000213420.7	4.54936e-30	-0.275558	0.0220938	-12.4722	GPC2
ENSG00000117228.9	4.74133e-30	-0.424429	0.0340428	-12.4675	GBP1
ENSG00000105281.12	5.04452e-30	-0.41029	0.0329272	-12.4605	SLC1A5
ENSG00000110880.10	5.05894e-30	-0.24354	0.0195455	-12.4602	CORO1C
ENSG00000082397.17	5.13582e-30	-0.351731	0.0282323	-12.4585	EPB41L3
ENSG00000213347.10	5.19335e-30	-0.275596	0.0221233	-12.4572	MXD3
ENSG00000188313.12	5.34887e-30	-0.393099	0.0315644	-12.4539	PLSCR1
ENSG00000168476.11	5.36418e-30	-0.228972	0.0183861	-12.4536	REEP4
ENSG00000170542.5	5.41673e-30	-0.308247	0.0247539	-12.4525	SERPINB9
ENSG00000139278.9	6.02746e-30	-0.353476	0.0284136	-12.4404	GLIPR1
ENSG00000182197.10	6.56167e-30	-0.290567	0.0233748	-12.4308	EXT1
ENSG00000185551.14	6.63855e-30	-0.268507	0.0216024	-12.4295	NR2F2
ENSG00000276045.2	7.49376e-30	-0.23869	0.0192248	-12.4157	ORAI1
ENSG00000139597.17	8.02934e-30	-0.293925	0.0236885	-12.4079	N4BP2L1
ENSG00000107554.16	8.24269e-30	-0.186771	0.0150561	-12.405	DNMBP
ENSG00000269958.1	8.38974e-30	-0.18483	0.0149021	-12.403	RP11-73M18.8
ENSG00000170537.12	8.58241e-30	-0.327277	0.0263925	-12.4004	TMC7
ENSG00000125257.13	8.77013e-30	-0.311181	0.0250994	-12.3979	ABCC4
ENSG00000132661.3	8.98003e-30	-0.323361	0.0260875	-12.3953	NXT1
ENSG00000242802.6	9.02194e-30	-0.206366	0.0166495	-12.3947	AP5Z1
ENSG00000197136.4	9.02748e-30	-0.167224	0.0134917	-12.3947	PCNX3
ENSG00000142632.16	9.24959e-30	-0.319404	0.0257752	-12.3919	ARHGEF19
ENSG00000106100.10	9.32899e-30	-0.249972	0.0201738	-12.3909	NOD1
ENSG00000143643.12	9.35831e-30	-0.210813	0.0170139	-12.3906	TTC13
ENSG00000164430.15	9.56325e-30	-0.3846	0.0310458	-12.3881	MB21D1
ENSG00000115363.13	1.01368e-29	-0.43454	0.0350958	-12.3815	EVA1A
ENSG00000152520.13	1.04671e-29	-0.193898	0.0156649	-12.3779	PAN3
ENSG00000117360.12	1.05865e-29	-0.142408	0.0115062	-12.3766	PRPF3
ENSG00000185947.14	1.06211e-29	-0.24451	0.0197564	-12.3762	ZNF267
ENSG00000142046.14	1.07875e-29	-0.282984	0.0228684	-12.3745	TMEM91
ENSG00000070950.9	1.08084e-29	-0.222766	0.0180023	-12.3743	RAD18
ENSG00000160932.10	1.09188e-29	-0.351911	0.0284416	-12.3731	LY6E
ENSG00000124785.8	1.13276e-29	-0.321309	0.0259771	-12.3689	NRN1
ENSG00000159714.10	1.13311e-29	-0.210288	0.0170013	-12.3689	ZDHHC1
ENSG00000206337.10	1.1399e-29	-0.366229	0.0296105	-12.3682	HCP5
ENSG00000137496.17	1.23693e-29	-0.30302	0.0245182	-12.359	IL18BP
ENSG00000005302.17	1.25465e-29	-0.168403	0.0136278	-12.3574	MSL3
ENSG00000255031.5	1.25686e-29	-0.2505	0.0202717	-12.3572	RP11-802E16.3
ENSG00000134250.19	1.26055e-29	-0.284241	0.0230028	-12.3568	NOTCH2
ENSG00000139182.13	1.31762e-29	-0.305585	0.0247401	-12.3518	CLSTN3
ENSG00000258947.6	1.34062e-29	-0.581343	0.047073	-12.3498	TUBB3
ENSG00000128245.14	1.34882e-29	-0.278227	0.02253	-12.3491	YWHAH
ENSG00000171451.13	1.34999e-29	-0.325991	0.0263981	-12.349	DSEL
ENSG00000272293.1	1.379e-29	-0.264612	0.021432	-12.3466	RP11-91J19.3
ENSG00000176095.11	1.43219e-29	-0.147985	0.01199	-12.3423	IP6K1
ENSG00000106348.16	1.53365e-29	-0.264457	0.0214403	-12.3346	IMPDH1
ENSG00000179044.15	1.56261e-29	-0.397996	0.0322723	-12.3324	EXOC3L1
ENSG00000137713.15	1.8081e-29	-0.234236	0.019019	-12.3159	PPP2R1B
ENSG00000176444.18	1.87772e-29	-0.158205	0.0128501	-12.3116	CLK2
ENSG00000187210.12	1.90083e-29	-0.342306	0.0278067	-12.3102	GCNT1
ENSG00000006210.6	1.92993e-29	-0.465819	0.0378454	-12.3085	CX3CL1
ENSG00000148331.11	1.95791e-29	-0.143335	0.0116468	-12.3068	ASB6
ENSG00000155962.12	2.00052e-29	-0.34294	0.0278714	-12.3044	CLIC2
ENSG00000250742.2	2.07825e-29	-0.292285	0.0237629	-12.3001	RP11-834C11.4
ENSG00000169992.9	2.09313e-29	-0.231579	0.0188287	-12.2992	NLGN2
ENSG00000132256.18	2.11774e-29	-0.241284	0.0196199	-12.2979	TRIM5
ENSG00000137275.13	2.1429e-29	-0.189321	0.0153963	-12.2966	RIPK1
ENSG00000116337.15	2.18681e-29	-0.281073	0.0228621	-12.2943	AMPD2
ENSG00000072135.12	2.23922e-29	-0.253249	0.0206035	-12.2916	PTPN18
ENSG00000259953.1	2.34639e-29	-0.240685	0.0195898	-12.2863	RP11-4O1.2
ENSG00000142627.12	2.39891e-29	-0.284097	0.0231278	-12.2838	EPHA2
ENSG00000099917.17	2.57271e-29	-0.146463	0.011931	-12.2758	MED15
ENSG00000109436.7	2.93764e-29	-0.216613	0.0176673	-12.2607	TBC1D9
ENSG00000185201.16	2.99725e-29	-0.372246	0.0303665	-12.2584	IFITM2
ENSG00000117523.15	3.27224e-29	-0.164155	0.0134021	-12.2484	PRRC2C
ENSG00000120868.13	3.2821e-29	-0.240033	0.0195976	-12.2481	APAF1
ENSG00000095370.19	3.35549e-29	-0.316305	0.0258302	-12.2456	SH2D3C
ENSG00000090534.17	3.42818e-29	-0.231201	0.0188841	-12.2431	THPO
ENSG00000213533.11	3.74404e-29	-0.168722	0.0137923	-12.2331	TMEM110
ENSG00000185361.8	3.82596e-29	-0.349859	0.0286051	-12.2306	TNFAIP8L1
ENSG00000128805.14	3.86323e-29	-0.372801	0.0304837	-12.2295	ARHGAP22
ENSG00000120802.13	4.19724e-29	-0.241489	0.0197617	-12.2201	TMPO
ENSG00000167207.11	4.44544e-29	-0.356941	0.029225	-12.2135	NOD2
ENSG00000153714.5	4.65211e-29	-0.37625	0.030819	-12.2084	LURAP1L
ENSG00000065809.13	4.66736e-29	-0.368868	0.0302153	-12.208	FAM107B
ENSG00000119403.13	4.68628e-29	-0.201798	0.0165306	-12.2075	PHF19
ENSG00000106537.7	4.70121e-29	-0.33342	0.0273135	-12.2072	TSPAN13
ENSG00000113319.12	4.70474e-29	-0.293454	0.0240397	-12.2071	RASGRF2
ENSG00000104897.9	4.88627e-29	-0.170423	0.0139659	-12.2028	SF3A2
ENSG00000071246.10	5.09572e-29	-0.314708	0.0258	-12.198	VASH1
ENSG00000102265.11	5.30484e-29	-0.638356	0.0523526	-12.1934	TIMP1
ENSG00000147065.16	5.36973e-29	-0.322151	0.0264231	-12.192	MSN
ENSG00000154589.6	5.52351e-29	-0.352276	0.0289017	-12.1888	LY96
ENSG00000066056.13	5.66888e-29	-0.328523	0.0269595	-12.1858	TIE1
ENSG00000160404.17	5.8479e-29	-0.212319	0.0174285	-12.1823	TOR2A
ENSG00000253304.1	5.86232e-29	-0.308905	0.0253575	-12.182	TMEM200B
ENSG00000100441.9	5.87444e-29	-0.129995	0.0106713	-12.1818	KHNYN
ENSG00000110057.7	5.97551e-29	-0.263364	0.021623	-12.1798	UNC93B1
ENSG00000189007.15	6.21999e-29	-0.247622	0.0203382	-12.1752	ADAT2
ENSG00000059378.12	6.5221e-29	-0.241724	0.0198625	-12.1698	PARP12
ENSG00000235531.9	6.52423e-29	-0.324959	0.0267021	-12.1698	MSC-AS1
ENSG00000018189.12	7.17919e-29	-0.159817	0.0131441	-12.1589	RUFY3
ENSG00000186340.14	7.18687e-29	-0.705506	0.0580246	-12.1587	THBS2
ENSG00000168246.5	7.52617e-29	-0.195196	0.0160609	-12.1535	UBTD2
ENSG00000177426.20	7.80718e-29	-0.394411	0.0324637	-12.1493	TGIF1
ENSG00000111412.5	7.86688e-29	-0.212268	0.0174729	-12.1484	C12orf49
ENSG00000167747.13	8.03871e-29	-0.256831	0.0211454	-12.146	C19orf48
ENSG00000250318.1	8.48167e-29	-0.217193	0.017891	-12.1398	CTA-963H5.5
ENSG00000159840.15	8.50585e-29	-0.303192	0.0249757	-12.1395	ZYX
ENSG00000141522.11	8.51596e-29	-0.280385	0.0230971	-12.1394	ARHGDIA
ENSG00000169045.17	8.86834e-29	-0.152898	0.0126	-12.1347	HNRNPH1
ENSG00000196466.10	9.07203e-29	-0.216128	0.0178145	-12.1321	ZNF799
ENSG00000054598.6	1.08614e-28	-0.372397	0.0307472	-12.1116	FOXC1
ENSG00000173868.11	1.09694e-28	-0.375986	0.0310465	-12.1104	PHOSPHO1
ENSG00000100842.12	1.11426e-28	-0.30741	0.0253877	-12.1086	EFS
ENSG00000074842.7	1.12164e-28	-0.318393	0.0262963	-12.1079	MYDGF
ENSG00000139117.13	1.13117e-28	-0.285437	0.0235763	-12.1069	CPNE8
ENSG00000087085.13	1.24776e-28	-0.332455	0.0274854	-12.0957	ACHE
ENSG00000108828.15	1.26991e-28	-0.226859	0.0187585	-12.0937	VAT1
ENSG00000264608.1	1.28041e-28	-0.233509	0.0193099	-12.0927	RP11-192H23.8
ENSG00000129219.13	1.29363e-28	-0.227134	0.0187845	-12.0916	PLD2
ENSG00000176619.12	1.30523e-28	-0.280379	0.0231899	-12.0905	LMNB2
ENSG00000035862.12	1.36419e-28	-0.310383	0.0256823	-12.0855	TIMP2
ENSG00000165527.6	1.37973e-28	-0.164981	0.0136526	-12.0842	ARF6
ENSG00000143369.14	1.39145e-28	-0.352228	0.0291502	-12.0832	ECM1
ENSG00000006042.11	1.3932e-28	-0.287372	0.023783	-12.0831	TMEM98
ENSG00000116584.17	1.40497e-28	-0.180724	0.014958	-12.0821	ARHGEF2
ENSG00000273559.4	1.55852e-28	-0.147936	0.0122562	-12.0702	CWC25
ENSG00000136940.13	1.58184e-28	-0.201219	0.016673	-12.0685	PDCL
ENSG00000196639.6	1.62118e-28	-0.415576	0.0344427	-12.0657	HRH1
ENSG00000149930.17	1.66439e-28	-0.177873	0.0147457	-12.0627	TAOK2
ENSG00000163132.6	1.69442e-28	-0.417762	0.0346385	-12.0607	MSX1
ENSG00000102606.17	1.70232e-28	-0.19874	0.0164791	-12.0601	ARHGEF7
ENSG00000134152.10	1.73156e-28	-0.180062	0.0149328	-12.0582	KATNBL1
ENSG00000165806.19	1.74284e-28	-0.238595	0.0197882	-12.0574	CASP7
ENSG00000186907.7	1.86109e-28	-0.249165	0.0206778	-12.0499	RTN4RL2
ENSG00000184113.9	1.88279e-28	-0.560484	0.0465187	-12.0486	CLDN5
ENSG00000262089.1	2.03055e-28	-0.223979	0.018603	-12.0399	RP11-589P10.5
ENSG00000176170.13	2.07903e-28	-0.650883	0.0540726	-12.0372	SPHK1
ENSG00000204314.10	2.17985e-28	-0.287442	0.0238902	-12.0318	PRRT1
ENSG00000118526.6	2.27456e-28	-0.448923	0.0373266	-12.0269	TCF21
ENSG00000184163.3	2.31472e-28	-0.308154	0.0256263	-12.0249	C1QTNF12
ENSG00000007392.16	2.35961e-28	-0.233201	0.0193967	-12.0227	LUC7L
ENSG00000169379.15	2.38494e-28	-0.238206	0.0198151	-12.0215	ARL13B
ENSG00000134470.20	2.43804e-28	-0.347413	0.0289055	-12.0189	IL15RA
ENSG00000164323.12	2.49162e-28	-0.207192	0.0172424	-12.0164	CFAP97
ENSG00000154133.14	2.49663e-28	-0.328139	0.027308	-12.0162	ROBO4
ENSG00000272416.1	2.50461e-28	-0.285552	0.0237646	-12.0158	CTD-2081C10.7
ENSG00000119977.20	2.54622e-28	-0.182784	0.0152143	-12.014	TCTN3
ENSG00000101224.17	2.60597e-28	-0.25667	0.021369	-12.0113	CDC25B
ENSG00000175274.18	2.82118e-28	-0.281728	0.023473	-12.0022	TP53I11
ENSG00000116525.13	2.82674e-28	-0.218372	0.0181947	-12.002	TRIM62
ENSG00000095397.13	2.84079e-28	-0.339311	0.0282726	-12.0014	WHRN
ENSG00000104419.14	2.85496e-28	-0.322762	0.026895	-12.0008	NDRG1
ENSG00000132481.6	2.8797e-28	-0.310349	0.0258627	-11.9998	TRIM47
ENSG00000105556.11	2.8909e-28	-0.262199	0.0218511	-11.9994	MIER2
ENSG00000122591.11	2.9996e-28	-0.193786	0.0161553	-11.9951	FAM126A
ENSG00000272821.1	3.04832e-28	-0.314925	0.0262585	-11.9933	CTA-384D8.36
ENSG00000101255.10	3.20087e-28	-0.530535	0.0442567	-11.9877	TRIB3
ENSG00000087086.14	3.28845e-28	-0.282022	0.023532	-11.9846	FTL
ENSG00000154473.17	3.37922e-28	-0.112931	0.00942544	-11.9815	BUB3
ENSG00000189114.6	3.43271e-28	-0.233056	0.0194543	-11.9797	BLOC1S3
ENSG00000239704.10	3.55587e-28	-0.211018	0.0176206	-11.9756	CDRT4
ENSG00000159335.15	3.64851e-28	-0.281785	0.0235357	-11.9727	PTMS
ENSG00000067082.14	3.85698e-28	-0.289662	0.0242065	-11.9663	KLF6
ENSG00000182871.14	4.21273e-28	-0.296396	0.0247903	-11.9561	COL18A1
ENSG00000198835.3	4.22448e-28	-0.337756	0.0282504	-11.9558	GJC2
ENSG00000072849.10	4.30908e-28	-0.157632	0.0131871	-11.9535	DERL2
ENSG00000187742.14	4.32537e-28	-0.140478	0.0117525	-11.9531	SECISBP2
ENSG00000156875.13	4.3267e-28	-0.188547	0.0157739	-11.9531	MFSD14A
ENSG00000260121.1	4.38666e-28	-0.25388	0.0212426	-11.9515	RP5-1142A6.9
ENSG00000186827.10	4.53043e-28	-0.579382	0.0484929	-11.9478	TNFRSF4
ENSG00000277443.2	4.71201e-28	-0.394212	0.0330072	-11.9432	MARCKS
ENSG00000186866.16	4.80572e-28	-0.155049	0.0129846	-11.941	POFUT2
ENSG00000115594.11	4.90881e-28	-0.415035	0.0347643	-11.9385	IL1R1
ENSG00000166272.16	5.01138e-28	-0.214499	0.0179706	-11.9362	WBP1L
ENSG00000128271.21	5.01315e-28	-0.313089	0.0262304	-11.9361	ADORA2A
ENSG00000185291.11	5.174e-28	-0.388496	0.0325579	-11.9325	IL3RA
ENSG00000258727.1	5.32116e-28	-0.240295	0.0201433	-11.9292	RP11-66N24.3
ENSG00000010278.12	5.73899e-28	-0.336527	0.0282308	-11.9205	CD9
ENSG00000111729.13	5.85858e-28	-0.233224	0.0195688	-11.9182	CLEC4A
ENSG00000177030.16	6.01428e-28	-0.153757	0.0129043	-11.9152	DEAF1
ENSG00000272674.3	6.02289e-28	-0.271984	0.022827	-11.915	PCDHB16
ENSG00000130635.15	6.07623e-28	-0.51894	0.0435572	-11.914	COL5A1
ENSG00000221978.11	6.45555e-28	-0.19625	0.0164819	-11.907	CCNL2
ENSG00000129911.8	6.99287e-28	-0.35109	0.0295089	-11.8978	KLF16
ENSG00000198853.11	7.13646e-28	-0.196921	0.0165544	-11.8954	RUSC2
ENSG00000176624.10	7.43271e-28	-0.178851	0.0150411	-11.8908	MEX3C
ENSG00000120708.16	8.13466e-28	-0.422514	0.0355641	-11.8804	TGFBI
ENSG00000130592.15	8.23638e-28	-0.515985	0.0434371	-11.8789	LSP1
ENSG00000206503.12	8.62207e-28	-0.262799	0.022133	-11.8736	HLA-A
ENSG00000149716.12	8.71834e-28	-0.181882	0.0153198	-11.8724	ORAOV1
ENSG00000147113.16	8.99432e-28	-0.297647	0.0250782	-11.8688	CXorf36
ENSG00000120278.15	9.00531e-28	-0.384829	0.032424	-11.8686	PLEKHG1
ENSG00000102871.15	9.17469e-28	-0.228515	0.0192572	-11.8665	TRADD
ENSG00000160072.19	9.25927e-28	-0.257333	0.0216877	-11.8654	ATAD3B
ENSG00000161847.13	9.33245e-28	-0.155002	0.0130643	-11.8645	RAVER1
ENSG00000146433.8	9.33341e-28	-0.169509	0.0142871	-11.8645	TMEM181
ENSG00000261371.5	9.55013e-28	-0.386663	0.0325972	-11.8618	PECAM1
ENSG00000183726.10	9.64248e-28	-0.145918	0.0123026	-11.8607	TMEM50A
ENSG00000279821.1	9.92877e-28	-0.401342	0.0338475	-11.8574	RP11-1334A24.5
ENSG00000156860.15	1.02876e-27	-0.14686	0.0123899	-11.8533	FBRS
ENSG00000205664.10	1.04192e-27	-0.248298	0.0209503	-11.8518	RP11-706O15.1
ENSG00000177706.8	1.08187e-27	-0.266062	0.0224573	-11.8475	FAM20C
ENSG00000207165.1	1.08955e-27	-0.23728	0.0200293	-11.8466	SNORA70
ENSG00000111799.20	1.15843e-27	-0.521488	0.0440462	-11.8396	COL12A1
ENSG00000047617.14	1.16015e-27	-0.331791	0.0280243	-11.8394	ANO2
ENSG00000147100.10	1.16325e-27	-0.285165	0.0240868	-11.8391	SLC16A2
ENSG00000168876.8	1.16417e-27	-0.186638	0.0157647	-11.839	ANKRD49
ENSG00000125266.6	1.21968e-27	-0.353823	0.0298998	-11.8336	EFNB2
ENSG00000170540.14	1.22258e-27	-0.270576	0.0228656	-11.8333	ARL6IP1
ENSG00000064763.10	1.2591e-27	-0.202245	0.017096	-11.8299	FAR2
ENSG00000130338.12	1.28182e-27	-0.17434	0.0147397	-11.8279	TULP4
ENSG00000133466.13	1.28378e-27	-0.417992	0.0353401	-11.8277	C1QTNF6
ENSG00000180089.5	1.35195e-27	-0.20705	0.0175144	-11.8217	TMEM86B
ENSG00000131435.12	1.38192e-27	-0.459492	0.0388768	-11.8192	PDLIM4
ENSG00000171488.14	1.39754e-27	-0.267547	0.0226392	-11.8179	LRRC8C
ENSG00000074047.21	1.41468e-27	-0.428958	0.0363017	-11.8165	GLI2
ENSG00000124181.14	1.43804e-27	-0.21358	0.0180777	-11.8146	PLCG1
ENSG00000136754.16	1.47053e-27	-0.15592	0.0132002	-11.812	ABI1
ENSG00000090615.14	1.47162e-27	-0.165298	0.0139942	-11.8119	GOLGA3
ENSG00000223773.7	1.50707e-27	-0.248585	0.0210502	-11.8092	CD99P1
ENSG00000151689.12	1.58764e-27	-0.210446	0.0178297	-11.8031	INPP1
ENSG00000271870.1	1.60679e-27	-0.239219	0.0202698	-11.8017	RP11-97C16.1
ENSG00000061337.15	1.66414e-27	-0.307364	0.0260529	-11.7977	LZTS1
ENSG00000125775.14	1.66414e-27	-0.40203	0.034077	-11.7977	SDCBP2
ENSG00000033170.16	1.66951e-27	-0.240243	0.0203642	-11.7973	FUT8
ENSG00000163637.12	1.69235e-27	-0.255762	0.0216826	-11.7957	PRICKLE2
ENSG00000100504.16	1.72451e-27	-0.328441	0.0278492	-11.7936	PYGL
ENSG00000157014.10	1.77013e-27	-0.125298	0.010627	-11.7906	TATDN2
ENSG00000134901.12	1.88494e-27	-0.23409	0.0198663	-11.7833	KDELC1
ENSG00000158792.15	1.91413e-27	-0.387414	0.0328833	-11.7815	SPATA2L
ENSG00000182118.7	1.9319e-27	-0.336844	0.0285935	-11.7804	FAM89A
ENSG00000196757.7	1.97144e-27	-0.20782	0.0176447	-11.7781	ZNF700
ENSG00000159363.17	1.97937e-27	-0.246132	0.0208982	-11.7776	ATP13A2
ENSG00000214063.10	2.08846e-27	-0.235999	0.0200485	-11.7714	TSPAN4
ENSG00000068079.7	2.1229e-27	-0.246642	0.020956	-11.7695	IFI35
ENSG00000177989.13	2.13115e-27	-0.377704	0.032093	-11.7691	ODF3B
ENSG00000198858.9	2.14964e-27	-0.242756	0.0206283	-11.7681	R3HDM4
ENSG00000074660.15	2.16925e-27	-0.243453	0.0206895	-11.767	SCARF1
ENSG00000106638.15	2.17941e-27	-0.198476	0.0168679	-11.7665	TBL2
ENSG00000112699.10	2.4112e-27	-0.200319	0.0170415	-11.7548	GMDS
ENSG00000173193.13	2.5477e-27	-0.316426	0.0269336	-11.7484	PARP14
ENSG00000136908.17	2.54779e-27	-0.205992	0.0175336	-11.7484	DPM2
ENSG00000173535.13	2.62483e-27	-0.326791	0.027824	-11.7449	TNFRSF10C
ENSG00000188599.17	2.69193e-27	-0.212945	0.0181353	-11.742	NPIPP1
ENSG00000182307.12	2.77744e-27	-0.177397	0.0151126	-11.7384	C8orf33
ENSG00000187634.11	2.80653e-27	-0.451919	0.0385032	-11.7372	SAMD11
ENSG00000112697.15	2.92206e-27	-0.185788	0.0158353	-11.7325	TMEM30A
ENSG00000108239.8	2.98186e-27	-0.165453	0.0141049	-11.7301	TBC1D12
ENSG00000106144.19	2.98406e-27	-0.176343	0.0150334	-11.7301	CASP2
ENSG00000099949.18	3.1788e-27	-0.146462	0.0124939	-11.7227	LZTR1
ENSG00000165757.8	3.31872e-27	-0.344725	0.0294191	-11.7177	KIAA1462
ENSG00000144369.12	3.51822e-27	-0.277132	0.0236643	-11.711	FAM171B
ENSG00000175727.13	3.51941e-27	-0.192713	0.0164558	-11.7109	MLXIP
ENSG00000157870.14	3.67655e-27	-0.212975	0.0181939	-11.7059	FAM213B
ENSG00000159128.14	3.70594e-27	-0.16069	0.0137284	-11.7049	IFNGR2
ENSG00000027075.14	3.73191e-27	-0.315157	0.026927	-11.7041	PRKCH
ENSG00000143320.8	3.75302e-27	-0.455985	0.0389615	-11.7035	CRABP2
ENSG00000196562.14	3.8126e-27	-0.340358	0.0290863	-11.7016	SULF2
ENSG00000120519.14	3.82535e-27	-0.18504	0.0158137	-11.7012	SLC10A7
ENSG00000100968.13	3.83776e-27	-0.268757	0.0229689	-11.7009	NFATC4
ENSG00000160813.6	3.96799e-27	-0.225047	0.0192398	-11.697	PPP1R35
ENSG00000131788.15	4.1212e-27	-0.170373	0.014571	-11.6926	PIAS3
ENSG00000101773.18	4.26575e-27	-0.234521	0.0200641	-11.6886	RBBP8
ENSG00000110446.10	4.59934e-27	-0.291578	0.0249642	-11.6798	SLC15A3
ENSG00000143590.13	4.65378e-27	-0.234768	0.0201026	-11.6785	EFNA3
ENSG00000167302.10	4.66971e-27	-0.186721	0.015989	-11.6781	TEPSIN
ENSG00000171522.5	5.00199e-27	-0.361528	0.030979	-11.6701	PTGER4
ENSG00000266208.1	5.06461e-27	-0.329051	0.0281996	-11.6687	CTD-2267D19.3
ENSG00000155858.5	5.0752e-27	-0.19424	0.0166466	-11.6684	LSM11
ENSG00000166734.18	5.14459e-27	-0.232787	0.0199529	-11.6668	CASC4
ENSG00000113194.12	5.15338e-27	-0.127974	0.0109692	-11.6666	FAF2
ENSG00000166147.13	5.40719e-27	-0.443774	0.0380562	-11.661	FBN1
ENSG00000087253.12	5.41562e-27	-0.270664	0.0232113	-11.6609	LPCAT2
ENSG00000013297.10	5.50283e-27	-0.350281	0.0300438	-11.659	CLDN11
ENSG00000100060.17	5.54579e-27	-0.365931	0.0313886	-11.6581	MFNG
ENSG00000173269.13	5.54785e-27	-0.322949	0.0277017	-11.6581	MMRN2
ENSG00000104368.17	5.5596e-27	-0.375978	0.0322512	-11.6578	PLAT
ENSG00000205702.10	5.60453e-27	-0.228975	0.0196429	-11.6569	CYP2D7
ENSG00000264067.1	5.66644e-27	-0.290477	0.0249217	-11.6556	RP11-401O9.3
ENSG00000268713.1	5.87724e-27	-0.215531	0.0184984	-11.6513	CTC-444N24.8
ENSG00000161618.9	5.90333e-27	-0.219957	0.0188791	-11.6508	ALDH16A1
ENSG00000060069.16	6.23912e-27	-0.175476	0.0150695	-11.6444	CTDP1
ENSG00000162881.6	6.5054e-27	-0.365017	0.0313601	-11.6395	OXER1
ENSG00000046889.18	6.52795e-27	-0.307788	0.0264442	-11.6391	PREX2
ENSG00000125505.16	6.61781e-27	-0.253905	0.0218177	-11.6375	MBOAT7
ENSG00000150687.11	7.05563e-27	-0.475596	0.0408936	-11.6301	PRSS23
ENSG00000138686.9	7.15874e-27	-0.184326	0.0158514	-11.6284	BBS7
ENSG00000129038.15	7.31894e-27	-0.541289	0.0465592	-11.6258	LOXL1
ENSG00000162545.5	7.78027e-27	-0.286146	0.0246281	-11.6187	CAMK2N1
ENSG00000102218.5	8.15195e-27	-0.235579	0.0202854	-11.6133	RP2
ENSG00000196449.3	8.42455e-27	-0.243121	0.0209417	-11.6094	YRDC
ENSG00000106976.20	8.72136e-27	-0.388514	0.033477	-11.6054	DNM1
ENSG00000154217.14	9.59641e-27	-0.356718	0.0307668	-11.5943	PITPNC1
ENSG00000164144.15	9.65871e-27	-0.166386	0.0143517	-11.5935	ARFIP1
ENSG00000136807.13	9.67372e-27	-0.16127	0.0139106	-11.5933	CDK9
ENSG00000158321.15	9.88424e-27	-0.233875	0.0201776	-11.5908	AUTS2
ENSG00000087157.18	1.04468e-26	-0.14191	0.0122501	-11.5844	PGS1
ENSG00000135124.14	1.1101e-26	-0.217831	0.0188154	-11.5773	P2RX4
ENSG00000105397.13	1.11338e-26	-0.123014	0.0106258	-11.5769	TYK2
ENSG00000269858.5	1.17732e-26	-0.15206	0.0131421	-11.5704	EGLN2
ENSG00000099139.13	1.18001e-26	-0.306959	0.0265302	-11.5702	PCSK5
ENSG00000223551.1	1.24038e-26	-0.235646	0.020377	-11.5643	TMSB4XP4
ENSG00000179241.12	1.24264e-26	-0.373795	0.0323237	-11.5641	LDLRAD3
ENSG00000006025.11	1.26164e-26	-0.253695	0.0219414	-11.5623	OSBPL7
ENSG00000136869.13	1.30078e-26	-0.29396	0.0254317	-11.5588	TLR4
ENSG00000205307.11	1.31105e-26	-0.357164	0.0309022	-11.5579	SAP25
ENSG00000104129.9	1.32238e-26	-0.130569	0.011298	-11.5569	DNAJC17
ENSG00000175471.19	1.34586e-26	-0.39241	0.0339608	-11.5548	MCTP1
ENSG00000176142.12	1.36156e-26	-0.182807	0.0158227	-11.5534	TMEM39A
ENSG00000205710.3	1.39556e-26	-0.312961	0.0270949	-11.5506	C17orf107
ENSG00000177410.12	1.43804e-26	-0.262592	0.022741	-11.5471	ZFAS1
ENSG00000233608.3	1.49596e-26	-0.344461	0.0298429	-11.5425	TWIST2
ENSG00000099331.13	1.55421e-26	-0.177461	0.0153805	-11.538	MYO9B
ENSG00000160691.18	1.56394e-26	-0.278357	0.0241268	-11.5373	SHC1
ENSG00000103978.15	1.56775e-26	-0.147715	0.0128036	-11.537	TMEM87A
ENSG00000147044.20	1.57302e-26	-0.160744	0.0139334	-11.5366	CASK
ENSG00000138386.16	1.72519e-26	-0.210221	0.0182391	-11.5258	NAB1
ENSG00000111364.15	1.79827e-26	-0.182325	0.0158255	-11.5209	DDX55
ENSG00000269713.7	1.80396e-26	-0.208759	0.0181205	-11.5206	NBPF9
ENSG00000136052.9	1.81368e-26	-0.347269	0.030145	-11.52	SLC41A2
ENSG00000176678.5	1.96328e-26	-0.269931	0.0234505	-11.5107	FOXL1
ENSG00000122870.11	2.08945e-26	-0.365921	0.0318098	-11.5034	BICC1
ENSG00000152492.13	2.14344e-26	-0.13819	0.0120161	-11.5004	CCDC50
ENSG00000168172.8	2.22878e-26	-0.168977	0.0146989	-11.4958	HOOK3
ENSG00000143842.14	2.25454e-26	-0.259452	0.0225719	-11.4945	SOX13
ENSG00000134874.17	2.39286e-26	-0.259022	0.0225481	-11.4875	DZIP1
ENSG00000184304.14	2.52437e-26	-0.254635	0.0221783	-11.4813	PRKD1
ENSG00000234072.1	2.73261e-26	-0.201384	0.0175544	-11.472	AC074117.10
ENSG00000111450.13	2.74566e-26	-0.241244	0.02103	-11.4714	STX2
ENSG00000170577.7	2.84648e-26	-0.28736	0.0250593	-11.4672	SIX2
ENSG00000197872.11	2.94001e-26	-0.276576	0.0241268	-11.4634	FAM49A
ENSG00000225285.1	2.98815e-26	-0.244465	0.0213292	-11.4615	LINC01770
ENSG00000111530.12	3.02677e-26	-0.130642	0.0113999	-11.46	CAND1
ENSG00000151789.10	3.0422e-26	-0.359376	0.0313608	-11.4594	ZNF385D
ENSG00000179715.12	3.14242e-26	-0.306139	0.026724	-11.4556	PCED1B
ENSG00000077514.8	3.2096e-26	-0.156894	0.0136988	-11.4531	POLD3
ENSG00000166250.11	3.23866e-26	-0.402874	0.0351791	-11.4521	CLMP
ENSG00000141971.12	3.26332e-26	-0.164198	0.014339	-11.4512	MVB12A
ENSG00000186283.13	3.29538e-26	-0.191721	0.0167441	-11.45	TOR3A
ENSG00000165476.13	3.41135e-26	-0.248165	0.0216814	-11.446	REEP3
ENSG00000136141.14	3.41468e-26	-0.172178	0.0150428	-11.4459	LRCH1
ENSG00000145555.14	3.42734e-26	-0.341053	0.0297982	-11.4454	MYO10
ENSG00000151292.17	3.46452e-26	-0.143983	0.0125813	-11.4442	CSNK1G3
ENSG00000120594.16	3.58806e-26	-0.380235	0.0332372	-11.4401	PLXDC2
ENSG00000128284.19	3.66049e-26	-0.278316	0.0243332	-11.4377	APOL3
ENSG00000136811.16	3.67556e-26	-0.143063	0.0125085	-11.4372	ODF2
ENSG00000108771.12	3.76984e-26	-0.296377	0.0259201	-11.4343	DHX58
ENSG00000121060.16	3.78869e-26	-0.234114	0.0204758	-11.4337	TRIM25
ENSG00000165434.7	3.96692e-26	-0.286235	0.0250462	-11.4283	PGM2L1
ENSG00000159216.18	3.97294e-26	-0.679333	0.0594441	-11.4281	RUNX1
ENSG00000243449.6	4.03618e-26	-0.346916	0.0303613	-11.4263	C4orf48
ENSG00000181104.6	4.13389e-26	-0.458219	0.0401122	-11.4234	F2R
ENSG00000159202.17	4.15433e-26	-0.134779	0.0117991	-11.4229	UBE2Z
ENSG00000090376.10	4.1573e-26	-0.346799	0.0303603	-11.4228	IRAK3
ENSG00000074416.13	4.23634e-26	-0.323616	0.0283362	-11.4206	MGLL
ENSG00000196329.11	4.48234e-26	-0.330835	0.0289852	-11.4139	GIMAP5
ENSG00000163697.16	4.82862e-26	-0.221357	0.0194084	-11.4052	APBB2
ENSG00000119782.13	4.94217e-26	-0.27721	0.0243114	-11.4025	FKBP1B
ENSG00000101665.8	5.00673e-26	-0.371178	0.0325568	-11.401	SMAD7
ENSG00000232956.8	5.06256e-26	-0.37423	0.0328282	-11.3996	SNHG15
ENSG00000132109.9	5.12013e-26	-0.216533	0.0189969	-11.3983	TRIM21
ENSG00000049130.14	5.21024e-26	-0.381627	0.033487	-11.3963	KITLG
ENSG00000143147.14	5.38404e-26	-0.263027	0.0230879	-11.3924	GPR161
ENSG00000076356.6	5.47513e-26	-0.324155	0.0284585	-11.3904	PLXNA2
ENSG00000172354.9	5.65169e-26	-0.164586	0.0144542	-11.3867	GNB2
ENSG00000273449.1	5.86789e-26	-0.263424	0.0231433	-11.3823	RP11-218F10.3
ENSG00000267049.1	5.97561e-26	-0.232867	0.0204625	-11.3802	AC002398.13
ENSG00000127666.9	6.15842e-26	-0.22629	0.0198908	-11.3766	TICAM1
ENSG00000112977.15	6.21154e-26	-0.222994	0.0196028	-11.3756	DAP
ENSG00000141556.20	6.23784e-26	-0.215745	0.0189664	-11.3751	TBCD
ENSG00000106868.16	6.26226e-26	-0.262592	0.0230857	-11.3747	SUSD1
ENSG00000039523.19	6.37858e-26	-0.149478	0.0131438	-11.3725	FAM65A
ENSG00000132274.15	6.52503e-26	-0.304793	0.0268072	-11.3698	TRIM22
ENSG00000224383.7	6.73712e-26	-0.353002	0.0310576	-11.3661	PRR29
ENSG00000159176.13	6.97614e-26	-0.239362	0.0210669	-11.362	CSRP1
ENSG00000181744.8	7.03617e-26	-0.24646	0.0216936	-11.3609	C3orf58
ENSG00000167550.10	7.03699e-26	-0.247864	0.0218172	-11.3609	RHEBL1
ENSG00000238279.1	7.07651e-26	-0.267682	0.023563	-11.3603	BX470102.3
ENSG00000068438.14	7.19857e-26	-0.195513	0.0172133	-11.3583	FTSJ1
ENSG00000272144.1	7.26896e-26	-0.271898	0.0239408	-11.3571	CTD-2035E11.5
ENSG00000173040.12	7.36112e-26	-0.276334	0.0243345	-11.3556	EVC2
ENSG00000223799.1	7.68429e-26	-0.175342	0.0154479	-11.3506	IL10RB-AS1
ENSG00000172613.7	7.687e-26	-0.203807	0.0179558	-11.3505	RAD9A
ENSG00000117758.13	7.78799e-26	-0.243429	0.0214493	-11.349	STX12
ENSG00000198885.9	7.84222e-26	-0.307022	0.0270547	-11.3482	ITPRIPL1
ENSG00000184194.5	8.09032e-26	-0.308919	0.0272307	-11.3445	GPR173
ENSG00000102057.9	8.1111e-26	-0.285735	0.0251877	-11.3442	KCND1
ENSG00000106560.10	8.1773e-26	-0.290294	0.0255917	-11.3433	GIMAP2
ENSG00000248124.7	8.60877e-26	-0.24189	0.021336	-11.3372	RRN3P1
ENSG00000186998.15	8.63229e-26	-0.3133	0.0276354	-11.3369	EMID1
ENSG00000143387.12	8.81454e-26	-0.395851	0.0349247	-11.3344	CTSK
ENSG00000149218.4	8.85571e-26	-0.234511	0.0206912	-11.3339	ENDOD1
ENSG00000267532.5	9.00005e-26	-0.231359	0.0204165	-11.332	MIR497HG
ENSG00000103187.7	9.28568e-26	-0.393412	0.0347283	-11.3283	COTL1
ENSG00000074356.16	9.35898e-26	-0.11646	0.0102813	-11.3274	NCBP3
ENSG00000171056.7	1.05707e-25	-0.403779	0.0356916	-11.313	SOX7
ENSG00000111725.10	1.08814e-25	-0.193415	0.0171019	-11.3096	PRKAB1
ENSG00000103490.13	1.10476e-25	-0.293709	0.025974	-11.3078	PYCARD
ENSG00000146232.15	1.11472e-25	-0.305604	0.0270285	-11.3067	NFKBIE
ENSG00000161940.10	1.14539e-25	-0.460203	0.0407132	-11.3035	BCL6B
ENSG00000213390.10	1.17307e-25	-0.192709	0.0170528	-11.3007	ARHGAP19
ENSG00000205593.11	1.18216e-25	-0.243904	0.0215848	-11.2998	DENND6B
ENSG00000198087.7	1.19863e-25	-0.190432	0.0168551	-11.2982	CD2AP
ENSG00000104783.11	1.21665e-25	-0.300392	0.0265918	-11.2964	KCNN4
ENSG00000184937.13	1.23577e-25	-0.409934	0.0362948	-11.2946	WT1
ENSG00000158352.15	1.35382e-25	-0.267615	0.0237167	-11.2838	SHROOM4
ENSG00000154175.16	1.3558e-25	-0.445664	0.0394965	-11.2836	ABI3BP
ENSG00000164294.13	1.40859e-25	-0.406371	0.0360286	-11.2791	GPX8
ENSG00000176788.8	1.41755e-25	-0.427449	0.0378998	-11.2784	BASP1
ENSG00000136279.20	1.41944e-25	-0.166935	0.0148016	-11.2782	DBNL
ENSG00000131171.12	1.55628e-25	-0.28899	0.0256485	-11.2674	SH3BGRL
ENSG00000213949.8	1.59087e-25	-0.291075	0.0258395	-11.2648	ITGA1
ENSG00000160013.8	1.59383e-25	-0.464584	0.0412431	-11.2645	PTGIR
ENSG00000256229.7	1.64485e-25	-0.199131	0.0176835	-11.2608	ZNF486
ENSG00000277702.1	1.65883e-25	-0.260565	0.0231412	-11.2598	CH17-13I23.3
ENSG00000168758.10	1.71184e-25	-0.286645	0.0254658	-11.2561	SEMA4C
ENSG00000198856.12	1.71403e-25	-0.246281	0.0218801	-11.2559	OSTC
ENSG00000103489.11	1.75175e-25	-0.419587	0.0372854	-11.2534	XYLT1
ENSG00000100918.12	1.79825e-25	-0.308805	0.0274486	-11.2503	REC8
ENSG00000106333.12	1.80785e-25	-0.368845	0.0327872	-11.2496	PCOLCE
ENSG00000204851.6	1.81215e-25	-0.330972	0.0294214	-11.2494	PNMAL2
ENSG00000059573.8	1.81514e-25	-0.24101	0.0214247	-11.2492	ALDH18A1
ENSG00000243509.4	1.84114e-25	-0.334222	0.0297153	-11.2475	TNFRSF6B
ENSG00000244701.1	1.88662e-25	-0.230678	0.0205145	-11.2446	RP5-894A10.2
ENSG00000044459.14	1.90361e-25	-0.21824	0.0194102	-11.2435	CNTLN
ENSG00000220785.7	1.90419e-25	-0.325958	0.0289908	-11.2435	MTMR9LP
ENSG00000166446.14	1.91583e-25	-0.310412	0.0276099	-11.2428	CDYL2
ENSG00000213397.10	1.91644e-25	-0.229582	0.0204205	-11.2428	HAUS7
ENSG00000128917.6	1.94992e-25	-0.419314	0.0373032	-11.2407	DLL4
ENSG00000100505.13	1.98849e-25	-0.360357	0.0320648	-11.2384	TRIM9
ENSG00000106070.17	1.98936e-25	-0.261253	0.0232466	-11.2383	GRB10
ENSG00000152760.9	1.99539e-25	-0.416153	0.037031	-11.238	TCTEX1D1
ENSG00000135899.17	2.01235e-25	-0.231604	0.0206109	-11.237	SP110
ENSG00000105483.17	2.09099e-25	-0.23824	0.02121	-11.2324	CARD8
ENSG00000100139.13	2.09959e-25	-0.230713	0.0205408	-11.232	MICALL1
ENSG00000114331.13	2.22121e-25	-0.174085	0.0155082	-11.2253	ACAP2
ENSG00000104856.13	2.26272e-25	-0.487266	0.0434163	-11.2231	RELB
ENSG00000197989.13	2.27499e-25	-0.297998	0.0265537	-11.2225	SNHG12
ENSG00000153933.9	2.29206e-25	-0.29945	0.0266852	-11.2216	DGKE
ENSG00000223764.2	2.34349e-25	-0.35689	0.0318113	-11.219	RP11-54O7.3
ENSG00000131724.10	2.39524e-25	-0.254556	0.0226951	-11.2164	IL13RA1
ENSG00000100368.13	2.46305e-25	-0.371985	0.0331742	-11.2131	CSF2RB
ENSG00000183397.5	2.55196e-25	-0.190721	0.0170152	-11.2089	C19orf71
ENSG00000033178.12	2.63299e-25	-0.187894	0.0167685	-11.2052	UBA6
ENSG00000170921.15	2.65194e-25	-0.314614	0.0280798	-11.2043	TANC2
ENSG00000158717.10	2.6866e-25	-0.160768	0.0143507	-11.2028	RNF166
ENSG00000172935.8	2.7001e-25	-0.342953	0.0306148	-11.2022	MRGPRF
ENSG00000127586.16	2.72424e-25	-0.236	0.0210693	-11.2011	CHTF18
ENSG00000119899.12	2.76e-25	-0.215751	0.0192642	-11.1996	SLC17A5
ENSG00000147144.12	2.8251e-25	-0.19535	0.0174469	-11.1968	CCDC120
ENSG00000178607.15	2.86686e-25	-0.228048	0.0203704	-11.1951	ERN1
ENSG00000281404.1	2.95836e-25	-0.253107	0.0226163	-11.1914	LINC01176
ENSG00000006453.13	3.13897e-25	-0.308927	0.0276214	-11.1843	BAIAP2L1
ENSG00000187531.13	3.34943e-25	-0.186766	0.0167104	-11.1766	SIRT7
ENSG00000103472.9	3.41808e-25	-0.274568	0.0245715	-11.1742	RRN3P2
ENSG00000185504.16	3.47458e-25	-0.14999	0.0134252	-11.1723	FAAP100
ENSG00000116711.9	3.6367e-25	-0.336115	0.0300993	-11.1669	PLA2G4A
ENSG00000090776.5	3.71161e-25	-0.311544	0.027905	-11.1645	EFNB1
ENSG00000164692.17	3.90242e-25	-0.586615	0.0525711	-11.1585	COL1A2
ENSG00000196417.12	3.90261e-25	-0.176934	0.0158565	-11.1585	ZNF765
ENSG00000117676.13	4.13266e-25	-0.271661	0.0243605	-11.1517	RPS6KA1
ENSG00000148848.14	4.17808e-25	-0.67875	0.0608723	-11.1504	ADAM12
ENSG00000136944.17	4.71005e-25	-0.384702	0.0345453	-11.1362	LMX1B
ENSG00000130816.14	4.81529e-25	-0.153054	0.0137471	-11.1335	DNMT1
ENSG00000077150.18	4.93561e-25	-0.362548	0.0325721	-11.1306	NFKB2
ENSG00000154144.12	5.03838e-25	-0.132024	0.0118639	-11.1282	TBRG1
ENSG00000159674.11	5.04155e-25	-0.427563	0.0384219	-11.1281	SPON2
ENSG00000151491.12	5.05963e-25	-0.2349	0.0211096	-11.1277	EPS8
ENSG00000105088.8	5.23497e-25	-0.36886	0.0331601	-11.1236	OLFM2
ENSG00000078124.11	5.33758e-25	-0.17443	0.0156843	-11.1213	ACER3
ENSG00000167766.18	5.35469e-25	-0.263299	0.023676	-11.1209	ZNF83
ENSG00000115756.12	5.40814e-25	-0.219281	0.01972	-11.1198	HPCAL1
ENSG00000142961.14	5.61665e-25	-0.184287	0.0165797	-11.1153	MOB3C
ENSG00000261438.1	5.67528e-25	-0.242065	0.0217802	-11.114	RP11-399O19.9
ENSG00000188157.14	5.68241e-25	-0.314156	0.028267	-11.1139	AGRN
ENSG00000137770.13	5.69698e-25	-0.145425	0.0130854	-11.1136	CTDSPL2
ENSG00000119900.7	5.84318e-25	-0.236012	0.0212422	-11.1106	OGFRL1
ENSG00000172578.11	5.98816e-25	-0.400533	0.0360592	-11.1076	KLHL6
ENSG00000120697.8	6.40099e-25	-0.171908	0.0154876	-11.0997	ALG5
ENSG00000043462.11	6.61718e-25	-0.287327	0.0258952	-11.0958	LCP2
ENSG00000102359.6	6.70469e-25	-0.438497	0.0395249	-11.0942	SRPX2
ENSG00000177738.3	6.90159e-25	-0.168344	0.0151788	-11.0907	CTD-2201E18.3
ENSG00000014914.20	7.11213e-25	-0.325723	0.0293784	-11.0872	MTMR11
ENSG00000163660.11	7.11435e-25	-0.298554	0.026928	-11.0871	CCNL1
ENSG00000147535.16	7.27381e-25	-0.195791	0.0176635	-11.0845	PLPP5
ENSG00000223768.1	7.84321e-25	-0.254461	0.0229751	-11.0755	LINC00205
ENSG00000173786.16	8.07565e-25	-0.119132	0.0107597	-11.072	CNP
ENSG00000136238.17	8.3791e-25	-0.133321	0.012046	-11.0676	RAC1
ENSG00000139946.9	8.39316e-25	-0.265499	0.0239892	-11.0674	PELI2
ENSG00000198945.7	8.39695e-25	-0.220521	0.0199253	-11.0674	L3MBTL3
ENSG00000040199.18	8.73702e-25	-0.192776	0.0174258	-11.0627	PHLPP2
ENSG00000148803.11	8.8424e-25	-0.289222	0.0261474	-11.0612	FUOM
ENSG00000213903.8	8.92012e-25	-0.267516	0.0241873	-11.0602	LTB4R
ENSG00000181904.8	9.03576e-25	-0.175701	0.0158881	-11.0586	C5orf24
ENSG00000141574.7	9.26382e-25	-0.384312	0.0347615	-11.0557	SECTM1
ENSG00000137501.17	9.37311e-25	-0.389499	0.0352352	-11.0543	SYTL2
ENSG00000104998.3	9.43279e-25	-0.304454	0.0275437	-11.0535	IL27RA
ENSG00000135643.4	9.50991e-25	-0.25583	0.0231467	-11.0526	KCNMB4
ENSG00000215915.9	9.7908e-25	-0.317065	0.028696	-11.0491	ATAD3C
ENSG00000140511.11	1.05309e-24	-0.428491	0.0388112	-11.0404	HAPLN3
ENSG00000105443.13	1.07809e-24	-0.165738	0.0150157	-11.0376	CYTH2
ENSG00000272888.5	1.08959e-24	-0.164803	0.0149327	-11.0363	LINC01578
ENSG00000002587.9	1.12047e-24	-0.320811	0.0290774	-11.033	HS3ST1
ENSG00000119408.16	1.14607e-24	-0.257832	0.0233749	-11.0303	NEK6
ENSG00000175106.16	1.16245e-24	-0.190196	0.0172457	-11.0286	TVP23C
ENSG00000130303.12	1.17067e-24	-0.340322	0.0308605	-11.0278	BST2
ENSG00000172175.12	1.17929e-24	-0.206184	0.0186983	-11.0269	MALT1
ENSG00000159479.16	1.18539e-24	-0.14612	0.013252	-11.0263	MED8
ENSG00000115414.18	1.18694e-24	-0.650683	0.0590129	-11.0261	FN1
ENSG00000140044.12	1.19776e-24	-0.319642	0.0289924	-11.025	JDP2
ENSG00000109466.13	1.24089e-24	-0.226584	0.0205596	-11.0208	KLHL2
ENSG00000079335.18	1.25059e-24	-0.200592	0.0182028	-11.0199	CDC14A
ENSG00000204262.11	1.29986e-24	-0.448901	0.0407526	-11.0153	COL5A2
ENSG00000111261.13	1.3106e-24	-0.205773	0.0186824	-11.0143	MANSC1
ENSG00000179954.15	1.36653e-24	-0.507512	0.0460986	-11.0093	SSC5D
ENSG00000109079.9	1.40876e-24	-0.253941	0.0230737	-11.0056	TNFAIP1
ENSG00000166503.8	1.44376e-24	-0.144119	0.0130985	-11.0027	RP11-382A20.3
ENSG00000163840.9	1.47342e-24	-0.252185	0.0229253	-11.0003	DTX3L
ENSG00000213983.11	1.48806e-24	-0.19968	0.0181542	-10.9991	AP1G2
ENSG00000119699.7	1.52682e-24	-0.32308	0.0293815	-10.996	TGFB3
ENSG00000185989.10	1.56754e-24	-0.200275	0.0182186	-10.9929	RASA3
ENSG00000235505.7	1.72886e-24	-0.366785	0.0334012	-10.9812	RP11-693N9.2
ENSG00000106477.18	1.74392e-24	-0.19193	0.0174797	-10.9801	CEP41
ENSG00000267547.1	1.78212e-24	-0.252815	0.0230302	-10.9775	RP11-686D22.4
ENSG00000260912.1	1.8507e-24	-0.350832	0.0319722	-10.973	RP11-363E7.4
ENSG00000155849.15	1.85921e-24	-0.257505	0.0234683	-10.9725	ELMO1
ENSG00000279369.1	1.94184e-24	-0.268618	0.0244927	-10.9673	RP11-51F16.1
ENSG00000269113.3	1.96482e-24	-0.292243	0.0266503	-10.9659	TRABD2B
ENSG00000101104.12	1.97603e-24	-0.26126	0.0238263	-10.9652	PABPC1L
ENSG00000189362.11	1.97728e-24	-0.195894	0.0178653	-10.9651	NEMP2
ENSG00000124508.16	2.00367e-24	-0.243291	0.022191	-10.9635	BTN2A2
ENSG00000110492.15	2.0116e-24	-0.383257	0.0349589	-10.963	MDK
ENSG00000243716.10	2.03216e-24	-0.237448	0.0216613	-10.9618	NPIPB5
ENSG00000092841.18	2.03323e-24	-0.197521	0.0180191	-10.9618	MYL6
ENSG00000223959.8	2.07301e-24	-0.178121	0.0162527	-10.9594	AFG3L1P
ENSG00000165512.4	2.09569e-24	-0.176545	0.0161109	-10.9581	ZNF22
ENSG00000234883.5	2.12914e-24	-0.345227	0.0315096	-10.9562	MIR155HG
ENSG00000166845.13	2.21316e-24	-0.25262	0.0230669	-10.9516	C18orf54
ENSG00000005020.12	2.25251e-24	-0.275898	0.0251973	-10.9495	SKAP2
ENSG00000099999.14	2.25666e-24	-0.198861	0.018162	-10.9493	RNF215
ENSG00000109118.13	2.27731e-24	-0.116327	0.0106253	-10.9482	PHF12
ENSG00000277351.1	2.37291e-24	-0.229559	0.0209772	-10.9433	RP11-325L12.6
ENSG00000143319.16	2.44391e-24	-0.166096	0.0151829	-10.9397	ISG20L2
ENSG00000163131.10	2.46243e-24	-0.345845	0.0316163	-10.9388	CTSS
ENSG00000136158.11	2.53105e-24	-0.195108	0.0178416	-10.9355	SPRY2
ENSG00000129187.14	2.53865e-24	-0.108713	0.00994158	-10.9352	DCTD
ENSG00000125910.5	2.55671e-24	-0.307676	0.0281385	-10.9343	S1PR4
ENSG00000125450.10	2.64823e-24	-0.149366	0.0136655	-10.9301	NUP85
ENSG00000123610.4	2.74392e-24	-0.55877	0.051142	-10.9258	TNFAIP6
ENSG00000178971.13	2.92838e-24	-0.155195	0.0142146	-10.918	CTC1
ENSG00000228401.4	2.93561e-24	-0.241681	0.0221365	-10.9178	HSPC324
ENSG00000105404.10	2.9836e-24	-0.225471	0.0206554	-10.9158	RABAC1
ENSG00000160746.12	3.08297e-24	-0.186184	0.0170625	-10.9119	ANO10
ENSG00000184060.10	3.11633e-24	-0.266114	0.0243905	-10.9106	ADAP2
ENSG00000047648.21	3.13311e-24	-0.22829	0.020925	-10.9099	ARHGAP6
ENSG00000130513.6	3.16752e-24	-0.557254	0.0510838	-10.9086	GDF15
ENSG00000153250.19	3.21442e-24	-0.174069	0.0159595	-10.9069	RBMS1
ENSG00000167173.18	3.27293e-24	-0.26306	0.0241236	-10.9047	C15orf39
ENSG00000005102.12	3.33866e-24	-0.465362	0.0426847	-10.9023	MEOX1
ENSG00000087152.15	3.36068e-24	-0.137195	0.0125849	-10.9015	ATXN7L3
ENSG00000176105.13	3.43651e-24	-0.232833	0.0213631	-10.8988	YES1
ENSG00000161544.9	3.47697e-24	-0.290987	0.0267024	-10.8974	CYGB
ENSG00000092470.11	3.54983e-24	-0.214013	0.0196433	-10.8949	WDR76
ENSG00000141380.13	3.551e-24	-0.101347	0.00930224	-10.8949	SS18
ENSG00000239665.8	3.59881e-24	-0.196448	0.0180338	-10.8933	RP11-295P9.3
ENSG00000125354.22	3.66229e-24	-0.247376	0.0227134	-10.8912	44080
ENSG00000178695.5	3.7932e-24	-0.31705	0.0291219	-10.887	KCTD12
ENSG00000188215.9	3.9392e-24	-0.289841	0.0266338	-10.8824	DCUN1D3
ENSG00000197265.8	3.94676e-24	-0.181336	0.0166635	-10.8822	GTF2E2
ENSG00000135929.8	3.94766e-24	-0.27299	0.025086	-10.8822	CYP27A1
ENSG00000165355.7	4.09062e-24	-0.152544	0.0140232	-10.8779	FBXO33
ENSG00000125898.12	4.27619e-24	-0.273642	0.025168	-10.8726	FAM110A
ENSG00000213139.7	4.29296e-24	-0.234695	0.0215869	-10.8721	CRYGS
ENSG00000166801.15	4.33098e-24	-0.271381	0.0249636	-10.8711	FAM111A
ENSG00000154016.13	4.56572e-24	-0.241261	0.022206	-10.8647	GRAP
ENSG00000167962.13	4.68682e-24	-0.204828	0.0188581	-10.8616	ZNF598
ENSG00000158555.14	4.75299e-24	-0.305615	0.0281417	-10.8599	GDPD5
ENSG00000198160.14	5.05879e-24	-0.15821	0.0145784	-10.8524	MIER1
ENSG00000124549.14	5.06053e-24	-0.250846	0.0231144	-10.8523	BTN2A3P
ENSG00000168461.12	5.41498e-24	-0.294857	0.0271904	-10.8442	RAB31
ENSG00000197903.7	5.49514e-24	-0.225967	0.0208411	-10.8424	HIST1H2BK
ENSG00000011260.13	5.83476e-24	-0.190433	0.0175754	-10.8352	UTP18
ENSG00000197937.12	6.29305e-24	-0.182749	0.0168804	-10.8261	ZNF347
ENSG00000129472.13	6.41186e-24	-0.116826	0.0107934	-10.8238	RAB2B
ENSG00000183486.12	6.98153e-24	-0.334478	0.0309313	-10.8136	MX2
ENSG00000101888.11	7.03152e-24	-0.206723	0.0191185	-10.8127	NXT2
ENSG00000073921.17	7.06865e-24	-0.219876	0.0203361	-10.8121	PICALM
ENSG00000165617.14	7.0946e-24	-0.455478	0.0421285	-10.8116	DACT1
ENSG00000109743.10	7.10941e-24	-0.299228	0.0276772	-10.8114	BST1
ENSG00000099364.16	7.16527e-24	-0.176308	0.016309	-10.8104	FBXL19
ENSG00000108107.14	7.351e-24	-0.206345	0.019093	-10.8074	RPL28
ENSG00000184162.14	7.42584e-24	-0.228287	0.0211257	-10.8061	NR2C2AP
ENSG00000197930.12	7.71223e-24	-0.332378	0.0307713	-10.8016	ERO1A
ENSG00000126561.16	7.74731e-24	-0.192934	0.0178626	-10.801	STAT5A
ENSG00000122862.4	8.00154e-24	-0.377819	0.0349926	-10.7971	SRGN
ENSG00000081721.11	8.30753e-24	-0.137367	0.0127279	-10.7926	DUSP12
ENSG00000161996.18	8.57273e-24	-0.192068	0.0178025	-10.7888	WDR90
ENSG00000170379.19	8.58624e-24	-0.304494	0.0282236	-10.7886	TCAF2
ENSG00000240069.1	8.88306e-24	-0.281709	0.0261216	-10.7845	GPAA1P1
ENSG00000089057.14	9.0126e-24	-0.16617	0.0154107	-10.7828	SLC23A2
ENSG00000131015.4	9.10825e-24	-0.339695	0.0315072	-10.7815	ULBP2
ENSG00000163788.13	9.10882e-24	-0.228011	0.0211483	-10.7815	SNRK
ENSG00000182158.14	9.21365e-24	-0.222921	0.0206789	-10.7801	CREB3L2
ENSG00000100926.14	9.22172e-24	-0.136391	0.0126523	-10.78	TM9SF1
ENSG00000105726.16	9.40661e-24	-0.137627	0.0127697	-10.7776	ATP13A1
ENSG00000080561.13	9.61734e-24	-0.212183	0.0196923	-10.7749	MID2
ENSG00000126821.7	1.01315e-23	-0.166953	0.0155036	-10.7686	SGPP1
ENSG00000073331.17	1.0432e-23	-0.270153	0.0250953	-10.7651	ALPK1
ENSG00000185347.17	1.04757e-23	-0.233697	0.0217098	-10.7646	C14orf80
ENSG00000087087.18	1.05222e-23	-0.116077	0.0107837	-10.7641	SRRT
ENSG00000162517.12	1.06729e-23	-0.137644	0.0127894	-10.7624	PEF1
ENSG00000138814.16	1.06947e-23	-0.210049	0.0195175	-10.7621	PPP3CA
ENSG00000271601.3	1.08855e-23	-0.143106	0.0132999	-10.76	LIX1L
ENSG00000181982.18	1.10347e-23	-0.149109	0.0138598	-10.7583	CCDC149
ENSG00000164867.10	1.12244e-23	-0.418504	0.0389079	-10.7563	NOS3
ENSG00000198026.7	1.16744e-23	-0.128512	0.0119529	-10.7515	ZNF335
ENSG00000222009.8	1.20636e-23	-0.241361	0.0224573	-10.7475	BTBD19
ENSG00000100364.18	1.26761e-23	-0.161285	0.015015	-10.7416	KIAA0930
ENSG00000042088.13	1.29074e-23	-0.242023	0.022536	-10.7394	TDP1
ENSG00000112576.12	1.35974e-23	-0.183683	0.0171137	-10.7331	CCND3
ENSG00000108821.13	1.41523e-23	-0.668632	0.0623245	-10.7282	COL1A1
ENSG00000147437.9	1.42514e-23	-0.259972	0.0242344	-10.7274	GNRH1
ENSG00000160741.16	1.45763e-23	-0.129932	0.0121153	-10.7247	CRTC2
ENSG00000105700.10	1.666e-23	-0.129821	0.0121232	-10.7085	KXD1
ENSG00000125378.15	1.67145e-23	-0.326272	0.0304697	-10.7081	BMP4
ENSG00000177058.11	1.73536e-23	-0.145932	0.013634	-10.7035	SLC38A9
ENSG00000175832.12	1.75224e-23	-0.455244	0.0425368	-10.7024	ETV4
ENSG00000221829.9	1.88375e-23	-0.219543	0.0205304	-10.6936	FANCG
ENSG00000244617.2	1.89097e-23	-0.220338	0.0206055	-10.6931	ASPRV1
ENSG00000185591.9	1.94734e-23	-0.114047	0.010669	-10.6896	SP1
ENSG00000083444.16	1.99228e-23	-0.23474	0.0219654	-10.6868	PLOD1
ENSG00000125347.13	2.0312e-23	-0.34461	0.0322534	-10.6845	IRF1
ENSG00000197147.13	2.03131e-23	-0.283745	0.0265568	-10.6845	LRRC8B
ENSG00000282851.1	2.07776e-23	-0.247952	0.0232128	-10.6817	BISPR
ENSG00000164088.17	2.11347e-23	-0.215608	0.0201887	-10.6796	PPM1M
ENSG00000095383.19	2.13384e-23	-0.243858	0.0228364	-10.6785	TBC1D2
ENSG00000109586.11	2.14282e-23	-0.221345	0.0207291	-10.678	GALNT7
ENSG00000163584.17	2.18215e-23	-0.337312	0.0315961	-10.6758	RPL22L1
ENSG00000164167.10	2.18226e-23	-0.158806	0.0148754	-10.6758	LSM6
ENSG00000225889.7	2.27541e-23	-0.288385	0.0270259	-10.6707	AC074289.1
ENSG00000088876.11	2.3007e-23	-0.136046	0.0127511	-10.6693	ZNF343
ENSG00000204681.10	2.35922e-23	-0.2064	0.0193507	-10.6663	GABBR1
ENSG00000106003.12	2.38499e-23	-0.518839	0.0486488	-10.665	LFNG
ENSG00000108669.16	2.40194e-23	-0.205783	0.0192967	-10.6641	CYTH1
ENSG00000118263.14	2.4599e-23	-0.20887	0.0195916	-10.6612	KLF7
ENSG00000139826.5	2.4901e-23	-0.147939	0.0138783	-10.6597	ABHD13
ENSG00000196935.8	2.57342e-23	-0.266079	0.0249704	-10.6557	SRGAP1
ENSG00000130202.9	2.68365e-23	-0.241856	0.0227081	-10.6506	NECTIN2
ENSG00000123685.8	2.71737e-23	-0.36087	0.0338873	-10.6491	BATF3
ENSG00000134884.13	2.79923e-23	-0.172799	0.0162321	-10.6455	ARGLU1
ENSG00000181045.14	2.80756e-23	-0.209127	0.0196452	-10.6452	SLC26A11
ENSG00000164659.14	2.84735e-23	-0.262076	0.0246233	-10.6435	KIAA1324L
ENSG00000237441.9	2.87917e-23	-0.146708	0.0137856	-10.6421	RGL2
ENSG00000166224.16	3.09458e-23	-0.154699	0.0145485	-10.6333	SGPL1
ENSG00000198121.13	3.13156e-23	-0.289462	0.0272258	-10.6319	LPAR1
ENSG00000105270.14	3.19463e-23	-0.25388	0.0238846	-10.6295	CLIP3
ENSG00000081320.10	3.37765e-23	-0.272348	0.0256384	-10.6227	STK17B
ENSG00000166949.15	3.48902e-23	-0.26278	0.0247469	-10.6187	SMAD3
ENSG00000279863.1	3.55956e-23	-0.23167	0.0218221	-10.6163	RP11-521C22.2
ENSG00000128973.12	3.66672e-23	-0.205388	0.019353	-10.6127	CLN6
ENSG00000112852.6	3.77568e-23	-0.241867	0.022798	-10.6091	PCDHB2
ENSG00000163520.13	3.80638e-23	-0.381338	0.0359476	-10.6081	FBLN2
ENSG00000204525.16	3.85756e-23	-0.276338	0.0260536	-10.6065	HLA-C
ENSG00000079462.7	3.88478e-23	-0.262014	0.0247051	-10.6057	PAFAH1B3
ENSG00000187239.16	3.90114e-23	-0.145029	0.0136754	-10.6052	FNBP1
ENSG00000153162.8	3.92959e-23	-0.389217	0.0367038	-10.6043	BMP6
ENSG00000176907.4	4.21873e-23	-0.458382	0.0432615	-10.5956	C8orf4
ENSG00000178726.6	4.23114e-23	-0.372395	0.0351473	-10.5953	THBD
ENSG00000118762.7	4.29655e-23	-0.191609	0.0180876	-10.5934	PKD2
ENSG00000223960.6	4.33681e-23	-0.208784	0.019711	-10.5923	AC009948.5
ENSG00000185885.15	4.49569e-23	-0.30899	0.0291833	-10.5879	IFITM1
ENSG00000118495.18	4.51848e-23	-0.295713	0.027931	-10.5873	PLAGL1
ENSG00000182107.6	4.73031e-23	-0.381492	0.0360521	-10.5817	TMEM30B
ENSG00000162419.12	4.82012e-23	-0.133191	0.0125897	-10.5794	GMEB1
ENSG00000137492.7	4.92619e-23	-0.14794	0.0139873	-10.5767	THAP12
ENSG00000149577.15	4.97695e-23	-0.149602	0.0141461	-10.5755	SIDT2
ENSG00000110619.17	5.25403e-23	-0.200135	0.0189363	-10.5689	CARS
ENSG00000145386.9	5.27058e-23	-0.319239	0.0302066	-10.5685	CCNA2
ENSG00000151388.10	5.71194e-23	-0.336484	0.031868	-10.5587	ADAMTS12
ENSG00000179859.9	5.9945e-23	-0.176709	0.0167453	-10.5528	AC025335.1
ENSG00000171617.13	6.42465e-23	-0.423283	0.0401432	-10.5443	ENC1
ENSG00000186105.7	6.4571e-23	-0.234553	0.0222458	-10.5437	LRRC70
ENSG00000117152.13	6.51767e-23	-0.602796	0.0571773	-10.5426	RGS4
ENSG00000162367.11	6.94706e-23	-0.312006	0.0296168	-10.5348	TAL1
ENSG00000157827.19	7.15847e-23	-0.211907	0.020122	-10.5311	FMNL2
ENSG00000187068.2	7.16024e-23	-0.251473	0.0238791	-10.5311	C3orf70
ENSG00000156049.6	7.33088e-23	-0.334068	0.0317308	-10.5282	GNA14
ENSG00000064547.13	7.4438e-23	-0.3162	0.0300389	-10.5263	LPAR2
ENSG00000080189.14	7.51835e-23	-0.143808	0.0136633	-10.5251	SLC35C2
ENSG00000139372.14	7.69371e-23	-0.201588	0.0191581	-10.5223	TDG
ENSG00000240184.6	7.72819e-23	-0.298006	0.0283229	-10.5218	PCDHGC3
ENSG00000154146.12	7.95984e-23	-0.270831	0.0257489	-10.5181	NRGN
ENSG00000080845.17	8.19986e-23	-0.178739	0.0169993	-10.5145	DLGAP4
ENSG00000138767.12	8.21156e-23	-0.231645	0.0220314	-10.5143	CNOT6L
ENSG00000041982.15	8.36719e-23	-0.96425	0.0917281	-10.512	TNC
ENSG00000245261.1	8.55152e-23	-0.184451	0.0175511	-10.5094	RP3-330M21.5
ENSG00000142303.13	8.65896e-23	-0.321094	0.0305576	-10.5079	ADAMTS10
ENSG00000272760.1	8.72436e-23	-0.221605	0.0210913	-10.5069	RP11-5C23.1
ENSG00000138061.11	8.74918e-23	-0.638037	0.0607273	-10.5066	CYP1B1
ENSG00000253520.1	8.82518e-23	-0.20636	0.019643	-10.5055	RP11-798K23.5
ENSG00000118200.14	9.07206e-23	-0.17954	0.0170955	-10.5022	CAMSAP2
ENSG00000013375.15	9.14145e-23	-0.231355	0.0220313	-10.5012	PGM3
ENSG00000127415.12	9.14825e-23	-0.214464	0.020423	-10.5011	IDUA
ENSG00000138801.8	9.47536e-23	-0.195634	0.0186374	-10.4968	PAPSS1
ENSG00000134627.11	9.51785e-23	-0.217076	0.0206812	-10.4963	PIWIL4
ENSG00000173226.16	9.60526e-23	-0.14461	0.0137787	-10.4952	IQCB1
ENSG00000155189.11	9.73444e-23	-0.276422	0.0263422	-10.4935	AGPAT5
ENSG00000116273.5	1.00555e-22	-0.191489	0.0182552	-10.4896	PHF13
ENSG00000140451.12	1.07436e-22	-0.285175	0.0272076	-10.4814	PIF1
ENSG00000271840.1	1.09138e-22	-0.265726	0.0253567	-10.4795	RP1-224A6.9
ENSG00000172738.11	1.09417e-22	-0.342368	0.0326712	-10.4792	TMEM217
ENSG00000188641.12	1.14875e-22	-0.224306	0.021417	-10.4732	DPYD
ENSG00000109065.11	1.20252e-22	-0.178847	0.0170857	-10.4676	NAT9
ENSG00000105464.3	1.23346e-22	-0.311659	0.0297824	-10.4645	GRIN2D
ENSG00000143333.6	1.23914e-22	-0.488013	0.0466375	-10.464	RGS16
ENSG00000168701.18	1.24577e-22	-0.195959	0.0187282	-10.4633	TMEM208
ENSG00000157992.12	1.32093e-22	-0.197638	0.0189016	-10.4561	KRTCAP3
ENSG00000204713.10	1.39055e-22	-0.131395	0.0125739	-10.4498	TRIM27
ENSG00000204622.11	1.44952e-22	-0.257087	0.024614	-10.4447	HLA-J
ENSG00000196975.15	1.45181e-22	-0.20917	0.0200268	-10.4445	ANXA4
ENSG00000213901.10	1.46874e-22	-0.278196	0.0266392	-10.4431	SLC23A3
ENSG00000205502.3	1.4712e-22	-0.494358	0.0473392	-10.4429	C2CD4B
ENSG00000188536.12	1.47584e-22	-0.843042	0.0807317	-10.4425	HBA2
ENSG00000243811.8	1.49159e-22	-0.233738	0.0223861	-10.4412	APOBEC3D
ENSG00000170909.13	1.52793e-22	-0.348215	0.0333595	-10.4383	OSCAR
ENSG00000164620.8	1.55022e-22	-0.231643	0.0221956	-10.4365	RELL2
ENSG00000015133.18	1.66095e-22	-0.31923	0.0306127	-10.428	CCDC88C
ENSG00000260766.1	1.69204e-22	-0.204672	0.0196314	-10.4257	RP11-226L15.5
ENSG00000164808.16	1.7946e-22	-0.181487	0.0174197	-10.4185	SPIDR
ENSG00000157657.14	1.87941e-22	-0.271241	0.0260487	-10.4128	ZNF618
ENSG00000125875.13	1.94353e-22	-0.0822438	0.00790144	-10.4087	TBC1D20
ENSG00000196411.9	1.95091e-22	-0.318545	0.0306051	-10.4082	EPHB4
ENSG00000172164.13	2.01322e-22	-0.321981	0.0309467	-10.4044	SNTB1
ENSG00000137343.17	2.03527e-22	-0.147181	0.0141478	-10.403	ATAT1
ENSG00000124216.3	2.04695e-22	-0.567697	0.054574	-10.4023	SNAI1
ENSG00000151746.13	2.09659e-22	-0.229944	0.0221113	-10.3994	BICD1
ENSG00000091592.15	2.12685e-22	-0.261414	0.0251417	-10.3976	NLRP1
ENSG00000141569.10	2.16098e-22	-0.1738	0.0167185	-10.3957	TRIM65
ENSG00000171729.13	2.22779e-22	-0.204489	0.0196777	-10.3919	TMEM51
ENSG00000254615.2	2.25665e-22	-0.267877	0.0257814	-10.3903	RP11-395G23.3
ENSG00000182318.5	2.2612e-22	-0.178858	0.0172143	-10.3901	ZSCAN22
ENSG00000167851.13	2.275e-22	-0.347609	0.0334583	-10.3893	CD300A
ENSG00000167604.13	2.39119e-22	-0.308604	0.0297215	-10.3832	NFKBID
ENSG00000169184.5	2.40678e-22	-0.358887	0.0345669	-10.3824	MN1
ENSG00000177464.4	2.5207e-22	-0.443556	0.0427453	-10.3767	GPR4
ENSG00000156453.13	2.56526e-22	-0.304718	0.0293717	-10.3745	PCDH1
ENSG00000184254.16	2.80283e-22	-0.537098	0.0518252	-10.3636	ALDH1A3
ENSG00000120254.15	2.83766e-22	-0.452519	0.0436705	-10.3621	MTHFD1L
ENSG00000254093.8	2.86273e-22	-0.176872	0.0170709	-10.361	PINX1
ENSG00000224259.6	2.87152e-22	-0.428312	0.0413402	-10.3607	LINC01133
ENSG00000133138.19	2.90664e-22	-0.294516	0.0284305	-10.3592	TBC1D8B
ENSG00000182325.10	2.9108e-22	-0.222767	0.0215047	-10.359	FBXL6
ENSG00000070961.15	2.94143e-22	-0.190048	0.0183485	-10.3577	ATP2B1
ENSG00000149380.11	3.06321e-22	-0.42218	0.0407797	-10.3527	P4HA3
ENSG00000148737.16	3.14954e-22	-0.155298	0.0150057	-10.3493	TCF7L2
ENSG00000164548.10	3.20162e-22	-0.162602	0.0157146	-10.3472	TRA2A
ENSG00000139625.12	3.20773e-22	-0.244394	0.0236198	-10.347	MAP3K12
ENSG00000090054.13	3.2524e-22	-0.139918	0.0135248	-10.3453	SPTLC1
ENSG00000100647.7	3.31882e-22	-0.163691	0.0158266	-10.3428	SUSD6
ENSG00000111877.17	3.53216e-22	-0.139866	0.0135331	-10.3351	MCM9
ENSG00000185298.12	3.61814e-22	-0.19821	0.0191838	-10.3321	CCDC137
ENSG00000158411.11	3.71977e-22	-0.121298	0.0117438	-10.3287	MITD1
ENSG00000128487.16	3.72355e-22	-0.260974	0.0252671	-10.3286	SPECC1
ENSG00000130600.17	3.80114e-22	-0.417036	0.0403867	-10.3261	H19
ENSG00000181472.4	3.8333e-22	-0.171328	0.0165935	-10.325	ZBTB2
ENSG00000169635.9	3.84366e-22	-0.169119	0.01638	-10.3247	HIC2
ENSG00000106803.9	3.88083e-22	-0.205591	0.0199149	-10.3235	SEC61B
ENSG00000242732.4	3.92587e-22	-0.205338	0.0198931	-10.3221	RGAG4
ENSG00000259207.7	3.93288e-22	-0.38967	0.037752	-10.3218	ITGB3
ENSG00000158985.13	4.05328e-22	-0.137106	0.0132879	-10.3181	CDC42SE2
ENSG00000137285.9	4.18709e-22	-0.304593	0.0295317	-10.3141	TUBB2B
ENSG00000240694.8	4.19343e-22	-0.316425	0.0306794	-10.3139	PNMA2
ENSG00000120279.6	4.21382e-22	-0.303234	0.0294021	-10.3133	MYCT1
ENSG00000176435.6	4.2546e-22	-0.305808	0.0296552	-10.3121	CLEC14A
ENSG00000108622.10	4.2668e-22	-0.326597	0.0316722	-10.3118	ICAM2
ENSG00000160753.15	4.27364e-22	-0.181848	0.0176353	-10.3116	RUSC1
ENSG00000054967.12	4.34467e-22	-0.381368	0.0369917	-10.3095	RELT
ENSG00000008952.16	4.36818e-22	-0.133072	0.0129085	-10.3089	SEC62
ENSG00000106571.12	4.41593e-22	-0.226367	0.0219613	-10.3075	GLI3
ENSG00000082153.17	4.45835e-22	-0.229323	0.0222506	-10.3064	BZW1
ENSG00000270504.1	4.48082e-22	-0.260753	0.0253017	-10.3057	RP11-420L9.5
ENSG00000102780.16	4.48691e-22	-0.207678	0.020152	-10.3056	DGKH
ENSG00000196139.13	4.55527e-22	-0.319929	0.0310499	-10.3037	AKR1C3
ENSG00000107485.15	4.83684e-22	-0.31807	0.0308918	-10.2963	GATA3
ENSG00000186994.11	4.91843e-22	-0.308861	0.0300034	-10.2942	KANK3
ENSG00000132386.10	5.12469e-22	-0.323676	0.0314581	-10.2891	SERPINF1
ENSG00000100003.17	5.2759e-22	-0.416328	0.040477	-10.2855	SEC14L2
ENSG00000280721.1	5.34851e-22	-0.28702	0.0279098	-10.2838	LINC01943
ENSG00000197070.13	5.5485e-22	-0.161045	0.0156669	-10.2793	ARRDC1
ENSG00000182195.7	5.62186e-22	-0.250323	0.024356	-10.2777	LDOC1
ENSG00000165949.12	5.65597e-22	-0.310479	0.0302113	-10.2769	IFI27
ENSG00000107968.9	5.88707e-22	-0.310846	0.0302616	-10.272	MAP3K8
ENSG00000239713.8	6.36495e-22	-0.260606	0.0253945	-10.2623	APOBEC3G
ENSG00000099308.10	6.50164e-22	-0.178067	0.0173561	-10.2597	MAST3
ENSG00000177380.13	6.5243e-22	-0.223182	0.0217543	-10.2592	PPFIA3
ENSG00000109063.14	6.90572e-22	-0.205033	0.019999	-10.2522	MYH3
ENSG00000169291.9	6.94801e-22	-0.278179	0.0271356	-10.2514	SHE
ENSG00000080298.15	7.03722e-22	-0.200765	0.0195871	-10.2499	RFX3
ENSG00000172965.14	7.0521e-22	-0.396644	0.0386985	-10.2496	MIR4435-2HG
ENSG00000158156.7	7.262e-22	-0.152016	0.0148367	-10.246	XKR8
ENSG00000198089.15	7.26892e-22	-0.177574	0.0173313	-10.2458	SFI1
ENSG00000128567.16	7.38273e-22	-0.313332	0.0305872	-10.2439	PODXL
ENSG00000198435.3	7.46912e-22	-0.354879	0.0346478	-10.2425	NRARP
ENSG00000164535.14	7.74606e-22	-0.195713	0.0191164	-10.238	DAGLB
ENSG00000229334.1	7.84902e-22	-0.179921	0.0175767	-10.2363	AC046143.3
ENSG00000115598.9	7.89712e-22	-0.305698	0.0298662	-10.2356	IL1RL2
ENSG00000221823.10	7.95164e-22	-0.120485	0.0117722	-10.2347	PPP3R1
ENSG00000131016.16	8.24627e-22	-0.487066	0.0476106	-10.2302	AKAP12
ENSG00000090971.4	8.31373e-22	-0.193884	0.018954	-10.2292	NAT14
ENSG00000169855.19	8.36558e-22	-0.326518	0.0319227	-10.2284	ROBO1
ENSG00000133246.11	8.47472e-22	-0.309357	0.0302496	-10.2268	PRAM1
ENSG00000111790.13	8.8562e-22	-0.142815	0.0139722	-10.2213	FGFR1OP2
ENSG00000167083.6	9.28029e-22	-0.244372	0.0239216	-10.2155	GNGT2
ENSG00000261269.1	9.316e-22	-0.342898	0.0335679	-10.2151	RP11-389C8.2
ENSG00000254703.2	9.43237e-22	-0.24822	0.0243031	-10.2135	SENCR
ENSG00000133895.14	9.53995e-22	-0.152449	0.0149283	-10.2121	MEN1
ENSG00000270231.3	9.73066e-22	-0.218274	0.0213792	-10.2096	NBPF8
ENSG00000077463.14	1.08337e-21	-0.153534	0.0150578	-10.1963	SIRT6
ENSG00000225855.6	1.13114e-21	-0.198923	0.0195196	-10.1909	RUSC1-AS1
ENSG00000241014.1	1.13627e-21	-0.273374	0.0268267	-10.1904	RP11-244H3.1
ENSG00000076003.4	1.14511e-21	-0.217731	0.0213684	-10.1894	MCM6
ENSG00000158092.6	1.14887e-21	-0.154219	0.0151358	-10.189	NCK1
ENSG00000151422.12	1.15951e-21	-0.141358	0.0138752	-10.1879	FER
ENSG00000100221.10	1.20308e-21	-0.216717	0.0212816	-10.1833	JOSD1
ENSG00000235098.8	1.38851e-21	-0.273677	0.0269223	-10.1654	ANKRD65
ENSG00000137267.5	1.39078e-21	-0.330335	0.0324966	-10.1652	TUBB2A
ENSG00000110328.5	1.40651e-21	-0.2621	0.0257875	-10.1638	GALNT18
ENSG00000272040.1	1.44578e-21	-0.215219	0.0211821	-10.1604	CTC-366B18.4
ENSG00000158805.11	1.45703e-21	-0.127871	0.0125864	-10.1594	ZNF276
ENSG00000160208.12	1.53692e-21	-0.141673	0.0139541	-10.1528	RRP1B
ENSG00000258659.6	1.56829e-21	-0.2493	0.024561	-10.1503	TRIM34
ENSG00000139880.19	1.65182e-21	-0.355852	0.0350808	-10.1438	CDH24
ENSG00000196126.11	1.75732e-21	-0.324705	0.0320346	-10.1361	HLA-DRB1
ENSG00000229180.6	1.771e-21	-0.120569	0.0118962	-10.1351	GS1-124K5.12
ENSG00000138185.18	1.78902e-21	-0.198317	0.0195697	-10.1338	ENTPD1
ENSG00000247572.7	1.81369e-21	-0.205093	0.0202418	-10.1321	CKMT2-AS1
ENSG00000164611.12	1.90612e-21	-0.369473	0.0364879	-10.1259	PTTG1
ENSG00000237036.4	1.91635e-21	-0.180212	0.0177983	-10.1253	ZEB1-AS1
ENSG00000095303.14	1.93935e-21	-0.488388	0.0482417	-10.1238	PTGS1
ENSG00000111424.10	1.93954e-21	-0.445747	0.0440298	-10.1238	VDR
ENSG00000100065.14	1.95143e-21	-0.327269	0.0323292	-10.123	CARD10
ENSG00000012660.13	1.95247e-21	-0.258304	0.0255167	-10.1229	ELOVL5
ENSG00000102935.11	1.96074e-21	-0.292655	0.0289116	-10.1224	ZNF423
ENSG00000181220.15	1.97849e-21	-0.11066	0.0109334	-10.1213	ZNF746
ENSG00000105948.13	1.9801e-21	-0.184242	0.0182036	-10.1212	TTC26
ENSG00000118523.5	1.98956e-21	-0.621383	0.0613979	-10.1206	CTGF
ENSG00000161914.9	2.05614e-21	-0.17227	0.0170286	-10.1165	ZNF653
ENSG00000248593.3	2.05803e-21	-0.16229	0.0160423	-10.1164	DSTNP2
ENSG00000100523.14	2.15585e-21	-0.153438	0.015176	-10.1106	DDHD1
ENSG00000174442.11	2.16021e-21	-0.232438	0.0229902	-10.1103	ZWILCH
ENSG00000115380.19	2.1695e-21	-0.402747	0.0398374	-10.1098	EFEMP1
ENSG00000172123.12	2.20837e-21	-0.228889	0.0226453	-10.1076	SLFN12
ENSG00000175970.10	2.23124e-21	-0.148533	0.0146971	-10.1063	UNC119B
ENSG00000135269.17	2.26538e-21	-0.287847	0.0284874	-10.1044	TES
ENSG00000196459.13	2.31161e-21	-0.124286	0.0123033	-10.1018	TRAPPC2
ENSG00000167244.18	2.34633e-21	-0.373339	0.0369644	-10.1	IGF2
ENSG00000158552.12	2.36064e-21	-0.152763	0.0151262	-10.0992	ZFAND2B
ENSG00000183018.8	2.4447e-21	-0.329602	0.0326506	-10.0948	SPNS2
ENSG00000078098.13	2.55007e-21	-0.596378	0.0591084	-10.0896	FAP
ENSG00000143952.19	2.578e-21	-0.113739	0.0112745	-10.0882	VPS54
ENSG00000196950.13	2.58272e-21	-0.238657	0.0236575	-10.088	SLC39A10
ENSG00000184916.8	2.59887e-21	-0.270274	0.0267937	-10.0872	JAG2
ENSG00000168077.13	2.6004e-21	-0.421372	0.0417733	-10.0871	SCARA3
ENSG00000019991.15	2.83862e-21	-0.420924	0.0417743	-10.0762	HGF
ENSG00000002919.14	2.84078e-21	-0.137606	0.0136568	-10.0761	SNX11
ENSG00000154096.13	2.86734e-21	-0.677644	0.0672606	-10.0749	THY1
ENSG00000213658.11	2.92798e-21	-0.217425	0.0215865	-10.0723	LAT
ENSG00000124212.5	2.93188e-21	-0.409453	0.0406521	-10.0721	PTGIS
ENSG00000231889.7	2.93398e-21	-0.15887	0.0157734	-10.072	TRAF3IP2-AS1
ENSG00000171456.16	3.07104e-21	-0.154182	0.0153166	-10.0663	ASXL1
ENSG00000215788.9	3.08274e-21	-0.292122	0.0290211	-10.0658	TNFRSF25
ENSG00000267648.1	3.10416e-21	-0.245694	0.0244108	-10.065	RP11-686D22.3
ENSG00000162976.12	3.20056e-21	-0.22696	0.0225581	-10.0611	PQLC3
ENSG00000256546.1	3.50361e-21	-0.239332	0.0238146	-10.0498	AC156455.1
ENSG00000132622.10	3.51969e-21	-0.31321	0.0311675	-10.0492	HSPA12B
ENSG00000206172.8	3.77335e-21	-0.733427	0.0730468	-10.0405	HBA1
ENSG00000061987.14	3.89704e-21	-0.127457	0.0126994	-10.0365	MON2
ENSG00000103496.14	3.92778e-21	-0.140836	0.0140338	-10.0355	STX4
ENSG00000111602.11	3.93712e-21	-0.212271	0.0211526	-10.0352	TIMELESS
ENSG00000130733.10	4.01467e-21	-0.148249	0.0147765	-10.0327	YIPF2
ENSG00000123094.15	4.01755e-21	-0.191114	0.0190492	-10.0326	RASSF8
ENSG00000261526.2	4.01759e-21	-0.195014	0.019438	-10.0326	CTB-31O20.2
ENSG00000089692.8	4.11901e-21	-0.239607	0.0238902	-10.0295	LAG3
ENSG00000228526.6	4.25174e-21	-0.282555	0.0281835	-10.0255	MIR34AHG
ENSG00000105514.7	4.2768e-21	-0.190268	0.0189798	-10.0248	RAB3D
ENSG00000111913.17	4.41005e-21	-0.314016	0.0313359	-10.021	FAM65B
ENSG00000146828.17	4.61716e-21	-0.157594	0.0157355	-10.0152	SLC12A9
ENSG00000172020.12	4.63748e-21	-0.587489	0.058663	-10.0146	GAP43
ENSG00000099282.9	4.6421e-21	-0.311518	0.0311066	-10.0145	TSPAN15
ENSG00000205250.8	4.6999e-21	-0.145002	0.0144815	-10.013	E2F4
ENSG00000113532.12	4.82231e-21	-0.343665	0.0343331	-10.0097	ST8SIA4
ENSG00000174307.6	4.8823e-21	-0.235277	0.0235085	-10.0082	PHLDA3
ENSG00000196781.14	4.91081e-21	-0.181804	0.0181669	-10.0074	TLE1
ENSG00000145246.13	5.01352e-21	-0.18579	0.01857	-10.0048	ATP10D
ENSG00000249859.9	5.12742e-21	-0.404359	0.0404277	-10.002	PVT1
ENSG00000136802.11	5.12906e-21	-0.27672	0.0276665	-10.002	LRRC8A
ENSG00000187513.8	5.25398e-21	-0.283617	0.0283647	-9.99896	GJA4
ENSG00000163602.10	5.27977e-21	-0.209585	0.020962	-9.99835	RYBP
ENSG00000170425.3	5.32844e-21	-0.289105	0.0289187	-9.99719	ADORA2B
ENSG00000170581.13	5.48853e-21	-0.171364	0.0171475	-9.99347	STAT2
ENSG00000223865.10	5.62461e-21	-0.300321	0.030061	-9.9904	HLA-DPB1
ENSG00000082438.15	5.73247e-21	-0.195973	0.0196208	-9.98801	COBLL1
ENSG00000197226.12	5.74086e-21	-0.1207	0.0120847	-9.98782	TBC1D9B
ENSG00000181652.19	5.91492e-21	-0.359009	0.0359582	-9.98407	ATG9B
ENSG00000178202.12	5.99933e-21	-0.226664	0.0227067	-9.98228	KDELC2
ENSG00000129657.14	6.22298e-21	-0.291124	0.0291776	-9.97768	SEC14L1
ENSG00000083168.9	6.35239e-21	-0.152345	0.0152726	-9.97509	KAT6A
ENSG00000154127.9	6.39991e-21	-0.464019	0.0465221	-9.97415	UBASH3B
ENSG00000020181.17	6.50791e-21	-0.329189	0.0330111	-9.97205	ADGRA2
ENSG00000103326.11	6.5458e-21	-0.218185	0.0218812	-9.97132	CAPN15
ENSG00000181026.14	6.70468e-21	-0.309835	0.0310821	-9.9683	AEN
ENSG00000198246.7	6.75671e-21	-0.200487	0.0201144	-9.96732	SLC29A3
ENSG00000023892.10	6.85264e-21	-0.265185	0.0266102	-9.96555	DEF6
ENSG00000143641.9	6.91837e-21	-0.197464	0.019817	-9.96435	GALNT2
ENSG00000279207.1	6.9328e-21	-0.209644	0.02104	-9.96409	RP11-159D12.8
ENSG00000131459.12	7.05936e-21	-0.478062	0.0479895	-9.96181	GFPT2
ENSG00000161638.10	7.11134e-21	-0.393655	0.0395201	-9.96088	ITGA5
ENSG00000124224.16	7.27916e-21	-0.193038	0.0193853	-9.95795	PPP4R1L
ENSG00000101901.11	7.30741e-21	-0.120983	0.0121499	-9.95746	ALG13
ENSG00000123136.14	7.60197e-21	-0.186271	0.018716	-9.95248	DDX39A
ENSG00000134853.11	7.73156e-21	-0.329141	0.0330783	-9.95035	PDGFRA
ENSG00000118503.14	7.79544e-21	-0.405486	0.0407551	-9.94931	TNFAIP3
ENSG00000073605.18	7.99112e-21	-0.263266	0.026469	-9.94619	GSDMB
ENSG00000223804.5	8.26482e-21	-0.224549	0.022586	-9.94194	CH17-472G23.2
ENSG00000131477.10	8.65258e-21	-0.352054	0.0354316	-9.93616	RAMP2
ENSG00000127084.17	8.70491e-21	-0.265819	0.0267547	-9.9354	FGD3
ENSG00000132254.12	8.71772e-21	-0.142747	0.0143678	-9.93522	ARFIP2
ENSG00000152767.16	8.96467e-21	-0.228554	0.0230126	-9.93169	FARP1
ENSG00000154760.13	9.01161e-21	-0.274674	0.0276582	-9.93104	SLFN13
ENSG00000196418.12	9.04945e-21	-0.193751	0.0195107	-9.93051	ZNF124
ENSG00000283632.2	9.11528e-21	-0.309656	0.0311852	-9.92959	EXOC3L2
ENSG00000166086.12	9.57146e-21	-0.159108	0.0160335	-9.92343	JAM3
ENSG00000108578.14	9.57549e-21	-0.112772	0.0113643	-9.92338	BLMH
ENSG00000059728.10	9.79096e-21	-0.302934	0.030536	-9.92057	MXD1
ENSG00000203883.6	1.00219e-20	-0.409546	0.0412948	-9.91763	SOX18
ENSG00000206190.11	1.01156e-20	-0.317529	0.0320204	-9.91645	ATP10A
ENSG00000169180.11	1.01399e-20	-0.146832	0.0148074	-9.91615	XPO6
ENSG00000267343.2	1.01608e-20	-0.207895	0.0209658	-9.91589	ZNF833P
ENSG00000135679.22	1.01742e-20	-0.152195	0.0153489	-9.91572	MDM2
ENSG00000116497.17	1.03521e-20	-0.147697	0.0148985	-9.91353	S100PBP
ENSG00000050344.8	1.05058e-20	-0.197244	0.0199002	-9.91167	NFE2L3
ENSG00000137486.16	1.06751e-20	-0.192775	0.0194533	-9.90965	ARRB1
ENSG00000267283.1	1.07856e-20	-0.227082	0.0229182	-9.90835	AC005306.3
ENSG00000136527.17	1.09206e-20	-0.151183	0.0152606	-9.90678	TRA2B
ENSG00000163683.11	1.12784e-20	-0.208065	0.021011	-9.90271	SMIM14
ENSG00000160211.15	1.13358e-20	-0.261267	0.0263851	-9.90207	G6PD
ENSG00000130396.20	1.18718e-20	-0.283897	0.0286873	-9.89623	AFDN
ENSG00000120833.13	1.20199e-20	-0.272813	0.0275717	-9.89466	SOCS2
ENSG00000277978.1	1.23116e-20	-0.179474	0.018144	-9.89163	RP11-403P17.6
ENSG00000113368.11	1.28556e-20	-0.404417	0.0409074	-9.88616	LMNB1
ENSG00000144579.7	1.28898e-20	-0.139253	0.0140861	-9.88583	CTDSP1
ENSG00000143033.17	1.32354e-20	-0.141236	0.0142916	-9.88248	MTF2
ENSG00000177663.13	1.32664e-20	-0.204379	0.0206815	-9.88219	IL17RA
ENSG00000147533.16	1.37343e-20	-0.100362	0.0101603	-9.8778	GOLGA7
ENSG00000268069.2	1.38522e-20	-0.210616	0.0213245	-9.87672	RP5-1057I20.4
ENSG00000164758.7	1.42693e-20	-0.155881	0.0157886	-9.87296	MED30
ENSG00000164330.16	1.45538e-20	-0.248467	0.0251728	-9.87047	EBF1
ENSG00000091986.15	1.45687e-20	-0.619159	0.0627293	-9.87034	CCDC80
ENSG00000105829.11	1.51437e-20	-0.141501	0.0143431	-9.86544	BET1
ENSG00000166401.14	1.52217e-20	-0.367497	0.0372535	-9.86479	SERPINB8
ENSG00000005483.20	1.63863e-20	-0.150837	0.015305	-9.85545	KMT2E
ENSG00000168398.6	1.66257e-20	-0.387385	0.039314	-9.85361	BDKRB2
ENSG00000145506.13	1.68332e-20	-0.424493	0.0430868	-9.85204	NKD2
ENSG00000133083.14	1.68426e-20	-0.306389	0.0310993	-9.85197	DCLK1
ENSG00000103995.13	1.71182e-20	-0.224824	0.022825	-9.84991	CEP152
ENSG00000164683.16	1.71944e-20	-0.328217	0.0333237	-9.84935	HEY1
ENSG00000198169.8	1.72094e-20	-0.301242	0.0305853	-9.84924	ZNF251
ENSG00000158290.16	1.73595e-20	-0.166501	0.0169068	-9.84814	CUL4B
ENSG00000166979.12	1.76752e-20	-0.289759	0.0294295	-9.84585	EVA1C
ENSG00000138161.13	1.82082e-20	-0.291528	0.0296205	-9.84209	CUZD1
ENSG00000144063.3	1.84705e-20	-0.301049	0.0305936	-9.84027	MALL
ENSG00000184465.15	1.88702e-20	-0.207743	0.0211173	-9.83756	WDR27
ENSG00000100058.12	1.95763e-20	-0.18189	0.0184981	-9.8329	CRYBB2P1
ENSG00000066427.21	2.00079e-20	-0.153376	0.0156027	-9.83013	ATXN3
ENSG00000138623.9	2.04582e-20	-0.422601	0.0430027	-9.82731	SEMA7A
ENSG00000134508.12	2.0654e-20	-0.3202	0.0325867	-9.8261	CABLES1
ENSG00000185187.12	2.13293e-20	-0.200136	0.0203762	-9.82202	SIGIRR
ENSG00000205356.9	2.15636e-20	-0.181883	0.0185205	-9.82063	TECPR1
ENSG00000104549.11	2.16874e-20	-0.307579	0.031322	-9.8199	SQLE
ENSG00000280231.1	2.18157e-20	-0.176113	0.0179356	-9.81915	LA16c-380F5.3
ENSG00000226332.2	2.27588e-20	-0.224688	0.0228951	-9.81378	RP11-157P1.4
ENSG00000120645.11	2.35188e-20	-0.332299	0.0338748	-9.80961	IQSEC3
ENSG00000139629.15	2.36027e-20	-0.353028	0.0359896	-9.80916	GALNT6
ENSG00000109089.7	2.41055e-20	-0.227475	0.0231964	-9.80648	CDR2L
ENSG00000198682.12	2.48248e-20	-0.334802	0.0341539	-9.80274	PAPSS2
ENSG00000159658.10	2.58941e-20	-0.129905	0.0132591	-9.79738	EFCAB14
ENSG00000118946.11	2.77279e-20	-0.274249	0.0280169	-9.78868	PCDH17
ENSG00000088035.15	2.8126e-20	-0.159477	0.016295	-9.78687	ALG6
ENSG00000187800.13	2.85499e-20	-0.205248	0.0209758	-9.78497	PEAR1
ENSG00000114956.19	2.87516e-20	-0.12308	0.0125797	-9.78407	DGUOK
ENSG00000172349.17	2.97712e-20	-0.264774	0.027074	-9.77964	IL16
ENSG00000121898.12	3.04596e-20	-0.419608	0.0429191	-9.77673	CPXM2
ENSG00000259583.2	3.18059e-20	-0.351806	0.0360043	-9.77122	RP11-66B24.4
ENSG00000106366.8	3.1812e-20	-1.12816	0.115458	-9.7712	SERPINE1
ENSG00000167065.13	3.25501e-20	-0.184979	0.0189367	-9.76828	DUSP18
ENSG00000124201.14	3.28422e-20	-0.15349	0.015715	-9.76714	ZNFX1
ENSG00000148396.18	3.30178e-20	-0.115453	0.0118214	-9.76646	SEC16A
ENSG00000178531.5	3.44675e-20	-0.261893	0.0268305	-9.76099	CTXN1
ENSG00000229124.6	3.45046e-20	-0.208217	0.0213319	-9.76085	VIM-AS1
ENSG00000064989.12	3.66379e-20	-0.294282	0.0301729	-9.75321	CALCRL
ENSG00000128512.20	3.68407e-20	-0.198782	0.0203827	-9.75251	DOCK4
ENSG00000183160.8	3.69515e-20	-0.669119	0.0686126	-9.75212	TMEM119
ENSG00000132773.11	3.71156e-20	-0.140771	0.0144358	-9.75156	TOE1
ENSG00000115271.10	3.71626e-20	-0.228493	0.0234318	-9.7514	GCA
ENSG00000135862.5	3.81364e-20	-0.194506	0.0199532	-9.7481	LAMC1
ENSG00000160191.17	3.8913e-20	-0.242694	0.0249031	-9.74553	PDE9A
ENSG00000180353.10	4.00378e-20	-0.282796	0.0290288	-9.7419	HCLS1
ENSG00000149633.11	4.09373e-20	-0.468206	0.0480751	-9.73906	KIAA1755
ENSG00000105376.4	4.09863e-20	-0.291358	0.0299169	-9.73891	ICAM5
ENSG00000118655.4	4.16876e-20	-0.193158	0.019838	-9.73675	DCLRE1B
ENSG00000196371.3	4.35554e-20	-0.178065	0.0182984	-9.73115	FUT4
ENSG00000197496.5	4.40517e-20	-0.288606	0.0296624	-9.72971	SLC2A10
ENSG00000197747.8	4.42111e-20	-0.254743	0.0261832	-9.72925	S100A10
ENSG00000169744.12	4.44838e-20	-0.28987	0.0297961	-9.72846	LDB2
ENSG00000122121.10	4.45749e-20	-0.355275	0.0365201	-9.7282	XPNPEP2
ENSG00000107731.12	4.46948e-20	-0.273236	0.028088	-9.72786	UNC5B
ENSG00000144233.9	4.54669e-20	-0.107939	0.0110984	-9.72567	AMMECR1L
ENSG00000169604.19	4.62631e-20	-0.319696	0.0328788	-9.72346	ANTXR1
ENSG00000132964.11	4.63712e-20	-0.17837	0.0183449	-9.72316	CDK8
ENSG00000017427.15	4.66873e-20	-0.470721	0.0484167	-9.72229	IGF1
ENSG00000138496.16	4.75629e-20	-0.215437	0.0221645	-9.71992	PARP9
ENSG00000254535.3	4.78542e-20	-0.282718	0.0290888	-9.71914	PABPC4L
ENSG00000117362.12	4.79678e-20	-0.122255	0.0125791	-9.71884	APH1A
ENSG00000164086.9	4.85385e-20	-0.223431	0.0229931	-9.71732	DUSP7
ENSG00000176641.10	4.9137e-20	-0.308405	0.0317428	-9.71576	RNF152
ENSG00000153975.9	4.94824e-20	-0.150917	0.0155347	-9.71487	ZUFSP
ENSG00000136122.15	5.03551e-20	-0.185811	0.0191309	-9.71263	BORA
ENSG00000066735.14	5.07972e-20	-0.307727	0.0316868	-9.71151	KIF26A
ENSG00000182162.10	5.30625e-20	-0.466175	0.0480298	-9.70594	P2RY8
ENSG00000135144.7	5.31075e-20	-0.345648	0.0356124	-9.70583	DTX1
ENSG00000166750.9	5.34057e-20	-0.278256	0.028671	-9.70512	SLFN5
ENSG00000069849.10	5.41551e-20	-0.392327	0.0404321	-9.70334	ATP1B3
ENSG00000168405.15	5.43723e-20	-0.273436	0.028181	-9.70282	CMAHP
ENSG00000164106.7	5.4894e-20	-0.377173	0.0388774	-9.7016	SCRG1
ENSG00000144642.21	5.72886e-20	-0.19253	0.0198563	-9.69614	RBMS3
ENSG00000263293.2	5.90526e-20	-0.200186	0.0206542	-9.69227	THCAT158
ENSG00000107719.8	6.01632e-20	-0.204125	0.0210658	-9.68988	PALD1
ENSG00000205078.5	6.16476e-20	-0.235757	0.024338	-9.68676	SYCE1L
ENSG00000213145.9	6.21722e-20	-0.356141	0.0367698	-9.68568	CRIP1
ENSG00000115738.9	6.27521e-20	-0.272936	0.0281828	-9.68449	ID2
ENSG00000172139.14	6.31189e-20	-0.374054	0.038627	-9.68375	SLC9C1
ENSG00000100429.17	6.43753e-20	-0.178839	0.0184727	-9.68122	HDAC10
ENSG00000166532.15	7.30667e-20	-0.194403	0.0201141	-9.66501	RIMKLB
ENSG00000144597.13	7.35461e-20	-0.163899	0.0169594	-9.66417	EAF1
ENSG00000260563.3	7.47378e-20	-0.215012	0.0222531	-9.66211	RP13-516M14.1
ENSG00000085465.12	7.52147e-20	-0.247448	0.0256123	-9.6613	OVGP1
ENSG00000106852.15	7.65021e-20	-0.405692	0.0420009	-9.65912	LHX6
ENSG00000141086.17	7.73774e-20	-0.216497	0.0224171	-9.65766	CTRL
ENSG00000259081.1	7.98451e-20	-0.185881	0.019255	-9.65364	RP11-488C13.6
ENSG00000157557.11	8.13089e-20	-0.335758	0.0347889	-9.65131	ETS2
ENSG00000273899.4	8.16741e-20	-0.14312	0.0148299	-9.65073	NOL12
ENSG00000143570.17	8.18525e-20	-0.178824	0.0185301	-9.65045	SLC39A1
ENSG00000226197.2	8.19472e-20	-0.283522	0.0293796	-9.65031	RP11-536O18.1
ENSG00000143669.13	8.27062e-20	-0.159524	0.0165325	-9.64912	LYST
ENSG00000092964.17	8.42875e-20	-0.170166	0.0176399	-9.6467	DPYSL2
ENSG00000010319.6	8.54566e-20	-0.326939	0.0338975	-9.64493	SEMA3G
ENSG00000163071.10	8.61641e-20	-0.306154	0.031746	-9.64387	SPATA18
ENSG00000067560.10	8.96213e-20	-0.131677	0.0136611	-9.63882	RHOA
ENSG00000111817.16	9.06623e-20	-0.198723	0.0206201	-9.63734	DSE
ENSG00000110042.7	9.56613e-20	-0.381269	0.03959	-9.63045	DTX4
ENSG00000206538.8	9.56791e-20	-0.403206	0.0418679	-9.63043	VGLL3
ENSG00000110169.10	9.62207e-20	-0.238695	0.0247874	-9.6297	HPX
ENSG00000257605.2	9.63719e-20	-0.197296	0.0204887	-9.6295	RP11-680A11.5
ENSG00000074621.13	9.69494e-20	-0.19987	0.0207576	-9.62874	SLC24A1
ENSG00000136114.15	9.74256e-20	-0.248632	0.0258236	-9.62811	THSD1
ENSG00000196756.11	1.03006e-19	-0.303588	0.0315548	-9.62095	SNHG17
ENSG00000074370.17	1.03367e-19	-0.30637	0.0318456	-9.62051	ATP2A3
ENSG00000171310.10	1.0342e-19	-0.239299	0.024874	-9.62044	CHST11
ENSG00000107854.5	1.03967e-19	-0.14173	0.0147332	-9.61976	TNKS2
ENSG00000145416.13	1.11519e-19	-0.25337	0.0263632	-9.61075	43891
ENSG00000145782.12	1.12516e-19	-0.0933604	0.00971532	-9.60961	ATG12
ENSG00000145911.5	1.13156e-19	-0.278286	0.0289613	-9.60888	N4BP3
ENSG00000067840.12	1.18163e-19	-0.311547	0.0324416	-9.60331	PDZD4
ENSG00000182916.7	1.23046e-19	-0.314995	0.0328184	-9.5981	TCEAL7
ENSG00000048405.9	1.23174e-19	-0.15216	0.0158533	-9.59797	ZNF800
ENSG00000164035.9	1.24665e-19	-0.318411	0.0331802	-9.59642	EMCN
ENSG00000004864.13	1.25821e-19	-0.161272	0.0168075	-9.59523	SLC25A13
ENSG00000101843.18	1.2613e-19	-0.131903	0.0137472	-9.59492	PSMD10
ENSG00000100276.9	1.26479e-19	-0.379647	0.039569	-9.59456	RASL10A
ENSG00000134533.6	1.31912e-19	-0.292628	0.0305166	-9.58915	RERG
ENSG00000079974.17	1.32998e-19	-0.151484	0.0157991	-9.5881	RABL2B
ENSG00000225828.1	1.44326e-19	-0.265598	0.0277313	-9.57757	FAM229A
ENSG00000101199.12	1.44575e-19	-0.165245	0.0172537	-9.57735	ARFGAP1
ENSG00000079931.14	1.45225e-19	-0.481191	0.0502456	-9.57677	MOXD1
ENSG00000131023.12	1.47632e-19	-0.127029	0.0132672	-9.57466	LATS1
ENSG00000161960.14	1.50584e-19	-0.280118	0.029264	-9.5721	EIF4A1
ENSG00000245970.2	1.52184e-19	-0.213446	0.022302	-9.57074	KB-1208A12.3
ENSG00000136770.10	1.5476e-19	-0.15786	0.0164978	-9.56858	DNAJC1
ENSG00000203879.11	1.55643e-19	-0.099651	0.0104152	-9.56785	GDI1
ENSG00000111801.15	1.65453e-19	-0.272327	0.0284861	-9.55997	BTN3A3
ENSG00000178685.13	1.67327e-19	-0.248888	0.0260384	-9.55852	PARP10
ENSG00000179104.8	1.739e-19	-0.234054	0.0244992	-9.55355	TMTC2
ENSG00000151474.21	1.74854e-19	-0.191207	0.0200157	-9.55284	FRMD4A
ENSG00000170802.15	1.77821e-19	-0.187998	0.0196842	-9.55067	FOXN2
ENSG00000105327.17	1.81512e-19	-0.207213	0.0217022	-9.54802	BBC3
ENSG00000137509.10	1.86465e-19	-0.175911	0.0184305	-9.54455	PRCP
ENSG00000241170.2	1.87715e-19	-0.219157	0.0229635	-9.54369	RP11-147I3.1
ENSG00000114268.11	1.92252e-19	-0.246248	0.0258105	-9.5406	PFKFB4
ENSG00000278970.1	2.01495e-19	-0.142074	0.014901	-9.53454	HEIH
ENSG00000101194.17	2.10636e-19	-0.411448	0.0431794	-9.52881	SLC17A9
ENSG00000205903.6	2.11332e-19	-0.146163	0.0153398	-9.52838	ZNF316
ENSG00000046651.14	2.16598e-19	-0.125516	0.0131772	-9.5252	OFD1
[truncated: 1,903 more rows]
