# Supplementary material for: Transcriptomic Coupling of PKP2 With Inflammatory and Immune Pathways Endogenous to Adult Cardiac Myocytes
Source: Front Physiol. 2021 Jan 18;11:623190. doi: 10.3389/fphys.2020.623190 (PMC7849609; doi:10.3389/fphys.2020.623190)
Supplement: Supplementary file 4 [file Table_3.xlsx]

## Sheet: Sheet1
Table 3. List of transcripts significantly and inversely correlated with PKP2 in the PKP2cKO/RiboTag data and localized in the PKP2-GTEx data plot.
Gene.name	Gene.ID.version	gtex.p.value	gtex.beta	gtex.se	gtex.t
CMTM3	ENSG00000140931.19	5.77505e-82	-0.514298	0.0205074	-25.0787
CAMKK2	ENSG00000110931.18	3.93974e-81	-0.247295	0.00994221	-24.8732
NECAP2	ENSG00000157191.19	3.76285e-79	-0.37843	0.0155177	-24.387
TCIRG1	ENSG00000110719.9	2.95357e-74	-0.374452	0.016144	-23.1945
ERLIN1	ENSG00000107566.13	8.40786e-71	-0.331253	0.0148146	-22.3598
RCE1	ENSG00000173653.7	1.09153e-70	-0.326513	0.0146205	-22.3325
TAGLN2	ENSG00000158710.14	2.17587e-70	-0.470594	0.0211404	-22.2604
FMNL3	ENSG00000161791.13	8.62045e-70	-0.443924	0.0200721	-22.1165
CALHM2	ENSG00000138172.10	3.58368e-69	-0.372078	0.0169375	-21.9678
SCARF2	ENSG00000244486.8	7.55613e-67	-0.539372	0.0251923	-21.4102
ARPC5	ENSG00000162704.15	2.99093e-65	-0.331895	0.0157836	-21.0279
P3H1	ENSG00000117385.15	1.91605e-63	-0.397975	0.0193227	-20.5962
PSMB8	ENSG00000204264.8	2.30263e-62	-0.408988	0.020109	-20.3386
CDR2	ENSG00000140743.7	1.83095e-61	-0.415893	0.0206667	-20.1238
HDAC7	ENSG00000061273.17	5.51896e-61	-0.302966	0.015141	-20.0096
C2CD2	ENSG00000157617.16	2.96878e-59	-0.335615	0.0171256	-19.5973
FXYD5	ENSG00000089327.14	9.70182e-58	-0.475908	0.0247397	-19.2367
GLIPR2	ENSG00000122694.15	2.12109e-55	-0.531831	0.0284715	-18.6794
RAP2B	ENSG00000181467.4	3.79447e-55	-0.344605	0.018508	-18.6193
NHSL2	ENSG00000204131.9	5.71648e-55	-0.383684	0.0206539	-18.5769
RAI14	ENSG00000039560.13	5.79768e-55	-0.551651	0.0296979	-18.5754
CMTM7	ENSG00000153551.13	1.07596e-54	-0.425024	0.0229601	-18.5114
LHFPL2	ENSG00000145685.13	3.81362e-54	-0.474963	0.0258406	-18.3805
SLC8B1	ENSG00000089060.11	4.16032e-54	-0.222221	0.012096	-18.3714
LRRK1	ENSG00000154237.12	4.75399e-54	-0.360291	0.0196262	-18.3576
NPR1	ENSG00000169418.9	8.83544e-54	-0.446768	0.0244223	-18.2935
DOK1	ENSG00000115325.13	8.91499e-54	-0.362905	0.0198389	-18.2925
RAB32	ENSG00000118508.4	1.10063e-53	-0.407602	0.022309	-18.2707
SMARCD1	ENSG00000066117.14	1.53214e-53	-0.194189	0.0106484	-18.2365
CARHSP1	ENSG00000153048.10	2.07015e-53	-0.34727	0.0190752	-18.2053
STK10	ENSG00000072786.12	3.4344e-53	-0.341327	0.0188029	-18.1529
TMSB10	ENSG00000034510.5	5.30667e-53	-0.426189	0.0235362	-18.1078
DRAM1	ENSG00000136048.13	7.22577e-53	-0.41463	0.0229384	-18.0758
MYD88	ENSG00000172936.12	9.18508e-53	-0.354262	0.0196257	-18.051
PRR3	ENSG00000204576.11	1.10331e-52	-0.247793	0.0137419	-18.032
PLCB3	ENSG00000149782.11	1.47777e-52	-0.275967	0.0153301	-18.0017
ARPC1B	ENSG00000130429.12	2.86875e-52	-0.423026	0.0235893	-17.933
LASP1	ENSG00000002834.17	5.90167e-52	-0.38021	0.0212905	-17.8582
IKBKB	ENSG00000104365.13	7.8611e-52	-0.232393	0.0130349	-17.8285
POLR2H	ENSG00000163882.9	1.19859e-51	-0.211489	0.0118916	-17.7847
EFHD2	ENSG00000142634.12	1.25104e-51	-0.342425	0.0192587	-17.7803
CEP164	ENSG00000110274.15	2.4232e-51	-0.277565	0.0156713	-17.7117
NPDC1	ENSG00000107281.9	4.53178e-51	-0.364319	0.0206451	-17.6467
FKBP10	ENSG00000141756.18	5.51967e-51	-0.546537	0.031007	-17.6263
SOAT1	ENSG00000057252.12	6.16329e-51	-0.307094	0.0174339	-17.6148
GPSM3	ENSG00000213654.9	6.7142e-51	-0.442474	0.0251321	-17.6059
PPP1R18	ENSG00000146112.11	2.04967e-50	-0.451061	0.0257895	-17.4901
LIMD2	ENSG00000136490.8	3.72282e-50	-0.429278	0.0246314	-17.4281
DBN1	ENSG00000113758.13	6.17711e-50	-0.428134	0.0246401	-17.3755
GSDMD	ENSG00000104518.10	1.04302e-49	-0.30374	0.0175359	-17.321
AGPAT4	ENSG00000026652.13	2.13394e-49	-0.348564	0.0202106	-17.2466
FES	ENSG00000182511.11	2.72163e-49	-0.371722	0.021585	-17.2213
EDEM1	ENSG00000134109.10	2.75459e-49	-0.251961	0.0146319	-17.22
TMEM138	ENSG00000149483.11	3.25806e-49	-0.195182	0.0113461	-17.2026
MCUB	ENSG00000005059.15	3.77183e-49	-0.47776	0.0277972	-17.1873
S100A11	ENSG00000163191.5	6.53333e-49	-0.521277	0.0304304	-17.1302
TRAM2	ENSG00000065308.4	9.76923e-49	-0.253632	0.0148424	-17.0883
MFSD10	ENSG00000109736.14	9.8458e-49	-0.281409	0.0164688	-17.0875
FLI1	ENSG00000151702.16	1.18082e-48	-0.351472	0.0205918	-17.0686
RCN1	ENSG00000049449.8	2.27952e-48	-0.391056	0.0230032	-17.0001
ARF3	ENSG00000134287.9	4.18414e-48	-0.219671	0.0129701	-16.9368
TMSB4X	ENSG00000205542.10	5.61743e-48	-0.346142	0.0204744	-16.9061
EML4	ENSG00000143924.18	1.40051e-47	-0.369997	0.0220095	-16.8108
LPCAT1	ENSG00000153395.9	3.53872e-47	-0.300762	0.0179945	-16.7141
DUSP6	ENSG00000139318.7	4.17028e-47	-0.508038	0.030427	-16.6969
EGFL7	ENSG00000172889.15	5.76235e-47	-0.439434	0.0263716	-16.6632
PLSCR3	ENSG00000187838.16	6.42481e-47	-0.241408	0.0144974	-16.6518
RGS10	ENSG00000148908.14	8.18124e-47	-0.411201	0.0247316	-16.6266
MAPK11	ENSG00000185386.14	1.24358e-46	-0.359492	0.0216786	-16.5828
CAP1	ENSG00000131236.16	3.04421e-46	-0.293912	0.0178245	-16.4892
ANXA2	ENSG00000182718.16	3.2108e-46	-0.416692	0.0252791	-16.4836
NOL4L	ENSG00000197183.14	5.79208e-46	-0.345188	0.0210199	-16.4219
PTMA	ENSG00000187514.16	6.16361e-46	-0.356139	0.0216954	-16.4154
TNFRSF1B	ENSG00000028137.18	6.19968e-46	-0.399471	0.024336	-16.4148
LYN	ENSG00000254087.7	6.69614e-46	-0.363974	0.0221844	-16.4067
WIPF1	ENSG00000115935.17	7.17337e-46	-0.284496	0.0173478	-16.3995
CD40	ENSG00000101017.13	7.66097e-46	-0.314746	0.0192004	-16.3927
NUMBL	ENSG00000105245.9	8.26242e-46	-0.309214	0.0188721	-16.3847
ARAP3	ENSG00000120318.15	1.56978e-45	-0.33219	0.0203578	-16.3175
MYO1E	ENSG00000157483.8	1.69284e-45	-0.356897	0.0218826	-16.3096
SH3BGRL3	ENSG00000142669.14	1.91407e-45	-0.483855	0.0296903	-16.2967
TTC39B	ENSG00000155158.20	2.56712e-45	-0.319588	0.0196476	-16.266
NRM	ENSG00000137404.14	2.75852e-45	-0.335651	0.0206447	-16.2584
ESAM	ENSG00000149564.11	2.97477e-45	-0.356457	0.0219351	-16.2505
PTBP3	ENSG00000119314.15	3.77114e-45	-0.30884	0.019034	-16.2257
RCC2	ENSG00000179051.13	4.38191e-45	-0.334261	0.0206208	-16.2099
TRPV2	ENSG00000187688.14	6.47408e-45	-0.34568	0.0213792	-16.169
FAM129B	ENSG00000136830.11	1.23697e-44	-0.323403	0.0200859	-16.101
GXYLT1	ENSG00000151233.10	1.68171e-44	-0.219279	0.0136462	-16.0688
SERP1	ENSG00000120742.10	2.18166e-44	-0.303422	0.0189149	-16.0414
JAG1	ENSG00000101384.11	2.31312e-44	-0.31227	0.0194739	-16.0353
RIN1	ENSG00000174791.10	3.52817e-44	-0.457348	0.0286004	-15.9909
TMOD3	ENSG00000138594.13	5.90723e-44	-0.285005	0.0178835	-15.9367
SFXN3	ENSG00000107819.13	6.37476e-44	-0.34917	0.0219208	-15.9287
AKNA	ENSG00000106948.16	6.73669e-44	-0.311009	0.0195322	-15.9229
FOXP1	ENSG00000114861.18	7.35946e-44	-0.233499	0.0146729	-15.9136
RAB8B	ENSG00000166128.12	1.00702e-43	-0.358004	0.0225435	-15.8806
PPP1R9B	ENSG00000108819.10	1.03284e-43	-0.258101	0.0162553	-15.8779
ITPR3	ENSG00000096433.10	1.10992e-43	-0.300534	0.0189368	-15.8704
NSMF	ENSG00000165802.21	2.10008e-43	-0.300907	0.0190408	-15.8032
SYDE1	ENSG00000105137.12	2.19953e-43	-0.229511	0.0145276	-15.7983
STIM2	ENSG00000109689.15	2.52525e-43	-0.267875	0.0169715	-15.7838
PDGFRB	ENSG00000113721.13	3.30021e-43	-0.300212	0.0190543	-15.7556
NAB2	ENSG00000166886.12	3.82907e-43	-0.326209	0.0207249	-15.7399
ZDHHC20	ENSG00000180776.15	3.93091e-43	-0.271306	0.0172398	-15.7372
SRC	ENSG00000197122.11	5.33236e-43	-0.277279	0.0176554	-15.705
RCN3	ENSG00000142552.7	8.55174e-43	-0.540838	0.034547	-15.6552
TFE3	ENSG00000068323.16	5.52876e-42	-0.242766	0.015705	-15.4579
ACTG1	ENSG00000184009.9	6.14577e-42	-0.408531	0.0264477	-15.4467
PI4K2B	ENSG00000038210.12	1.45277e-41	-0.270926	0.0176434	-15.3557
TBC1D10A	ENSG00000099992.15	1.61644e-41	-0.273365	0.0178154	-15.3443
GNL1	ENSG00000204590.12	1.66148e-41	-0.238981	0.0155775	-15.3414
IQGAP1	ENSG00000140575.12	1.82477e-41	-0.273872	0.0178634	-15.3315
MARCKSL1	ENSG00000175130.6	2.25346e-41	-0.456877	0.0298434	-15.3091
PHF11	ENSG00000136147.17	3.85654e-41	-0.199187	0.0130597	-15.2521
S1PR2	ENSG00000267534.2	3.8912e-41	-0.50103	0.0328519	-15.2512
B3GAT3	ENSG00000149541.9	4.85803e-41	-0.255107	0.0167529	-15.2276
PSMB9	ENSG00000240065.7	6.63429e-41	-0.383722	0.025254	-15.1945
CBL	ENSG00000110395.6	7.61157e-41	-0.238721	0.0157261	-15.1799
BAZ1A	ENSG00000198604.10	9.55908e-41	-0.337461	0.0222662	-15.1557
ADA	ENSG00000196839.12	1.30667e-40	-0.332026	0.0219557	-15.1225
FKBP11	ENSG00000134285.10	2.71569e-40	-0.474998	0.0315725	-15.0447
ATP8B2	ENSG00000143515.16	2.87207e-40	-0.263779	0.01754	-15.0387
PDGFB	ENSG00000100311.16	4.29869e-40	-0.45745	0.0305052	-14.9958
ITPRIPL2	ENSG00000205730.6	6.7672e-40	-0.336581	0.0225177	-14.9474
MAPK3	ENSG00000102882.11	1.13839e-39	-0.216221	0.0145193	-14.8919
CDC42SE1	ENSG00000197622.12	1.38755e-39	-0.298361	0.0200635	-14.8708
NOVA2	ENSG00000104967.6	1.7691e-39	-0.34805	0.0234458	-14.8449
IKBIP	ENSG00000166130.14	2.21371e-39	-0.422391	0.0284996	-14.8209
LOXL2	ENSG00000134013.15	2.74577e-39	-0.616631	0.0416701	-14.7979
INPP5D	ENSG00000168918.13	2.84353e-39	-0.407098	0.0275175	-14.7942
MICALL2	ENSG00000164877.18	3.93465e-39	-0.41243	0.0279435	-14.7595
FAM114A1	ENSG00000197712.11	4.30123e-39	-0.281095	0.0190573	-14.7499
CHFR	ENSG00000072609.17	4.82568e-39	-0.196725	0.0133485	-14.7376
RHOG	ENSG00000177105.9	7.45862e-39	-0.248659	0.0169259	-14.691
RAB3IL1	ENSG00000167994.11	7.78452e-39	-0.332795	0.02266	-14.6864
RHOC	ENSG00000155366.16	8.2269e-39	-0.294617	0.0200686	-14.6805
PAQR7	ENSG00000182749.5	8.54386e-39	-0.250714	0.0170827	-14.6765
SH3PXD2B	ENSG00000174705.12	9.66061e-39	-0.425997	0.0290519	-14.6633
AMMECR1	ENSG00000101935.9	1.16158e-38	-0.283214	0.0193405	-14.6436
NRP2	ENSG00000118257.16	1.31096e-38	-0.467765	0.0319717	-14.6306
HLX	ENSG00000136630.12	1.38171e-38	-0.384014	0.0262574	-14.625
S100A16	ENSG00000188643.10	1.7785e-38	-0.349971	0.023974	-14.5979
TCF4	ENSG00000196628.15	4.67485e-38	-0.310429	0.0214175	-14.4942
RFWD3	ENSG00000168411.13	5.13418e-38	-0.203735	0.0140662	-14.4841
TRAF5	ENSG00000082512.14	7.14446e-38	-0.342718	0.0237198	-14.4486
EMP3	ENSG00000142227.10	7.17947e-38	-0.388379	0.0268811	-14.448
CASP1	ENSG00000137752.23	7.57462e-38	-0.352464	0.024405	-14.4423
PRAF2	ENSG00000243279.3	8.90477e-38	-0.231086	0.01602	-14.4249
ZDHHC18	ENSG00000204160.11	1.06636e-37	-0.240729	0.016711	-14.4055
SENP1	ENSG00000079387.13	1.16328e-37	-0.175589	0.012197	-14.3961
CMIP	ENSG00000153815.16	1.60514e-37	-0.358156	0.0249387	-14.3614
ATP8B1	ENSG00000081923.11	2.695e-37	-0.344571	0.0240865	-14.3056
SNX33	ENSG00000173548.8	3.54311e-37	-0.223912	0.0156845	-14.2761
H3F3B	ENSG00000132475.10	3.71892e-37	-0.289813	0.020308	-14.2708
NUP50	ENSG00000093000.18	4.49122e-37	-0.17372	0.0121904	-14.2505
WDR54	ENSG00000005448.16	4.73357e-37	-0.294059	0.0206433	-14.2448
ACSL5	ENSG00000197142.10	4.82402e-37	-0.351866	0.0247049	-14.2428
UBE2L6	ENSG00000156587.15	6.3923e-37	-0.331094	0.0232962	-14.2124
F11R	ENSG00000158769.17	6.93915e-37	-0.408979	0.0287943	-14.2035
MAML2	ENSG00000184384.13	7.28877e-37	-0.301088	0.0212061	-14.1982
IFI16	ENSG00000163565.18	7.72386e-37	-0.38586	0.0271887	-14.1919
MRC2	ENSG00000011028.13	9.08156e-37	-0.563849	0.0397794	-14.1744
SLC35C1	ENSG00000181830.8	1.31499e-36	-0.265841	0.0188082	-14.1344
TAP2	ENSG00000204267.13	1.39203e-36	-0.304866	0.0215785	-14.1282
RNF145	ENSG00000145860.11	1.76291e-36	-0.233007	0.0165222	-14.1026
MMP14	ENSG00000157227.12	1.98217e-36	-0.359849	0.0255394	-14.0899
FAM171A1	ENSG00000148468.16	2.1818e-36	-0.301369	0.0214047	-14.0795
RDH11	ENSG00000072042.12	2.69997e-36	-0.170063	0.0120985	-14.0565
DPYSL3	ENSG00000113657.12	4.14511e-36	-0.432934	0.0309019	-14.01
CHST1	ENSG00000175264.7	4.55681e-36	-0.400008	0.0285726	-13.9997
IFFO2	ENSG00000169991.10	4.56129e-36	-0.300365	0.0214553	-13.9996
CPNE2	ENSG00000140848.16	6.0992e-36	-0.317619	0.0227389	-13.968
RAB27A	ENSG00000069974.15	7.91189e-36	-0.362148	0.0259795	-13.9398
FLT4	ENSG00000037280.15	9.95592e-36	-0.372713	0.0267854	-13.9148
LTBR	ENSG00000111321.10	1.14168e-35	-0.26432	0.0190159	-13.8999
LXN	ENSG00000079257.7	1.28248e-35	-0.390855	0.0281449	-13.8873
ZFYVE27	ENSG00000155256.17	1.45612e-35	-0.174224	0.0125581	-13.8735
SOX4	ENSG00000124766.6	1.57238e-35	-0.432989	0.0312287	-13.8651
GPR176	ENSG00000166073.10	1.70374e-35	-0.432716	0.0312287	-13.8564
ADAM15	ENSG00000143537.13	1.7136e-35	-0.334251	0.0241237	-13.8557
HLA-E	ENSG00000204592.8	1.72607e-35	-0.335459	0.0242122	-13.8549
ATP6AP2	ENSG00000182220.14	1.77619e-35	-0.205621	0.0148443	-13.8518
NRAS	ENSG00000213281.4	1.81807e-35	-0.261085	0.0188519	-13.8493
LOXL3	ENSG00000115318.11	1.93972e-35	-0.395707	0.0285869	-13.8422
RASIP1	ENSG00000105538.9	2.138e-35	-0.385194	0.0278488	-13.8316
PLAC9	ENSG00000189129.13	3.03174e-35	-0.402653	0.0291913	-13.7936
NEURL1B	ENSG00000214357.8	3.79615e-35	-0.31547	0.0229115	-13.7691
44085	ENSG00000138758.11	3.81769e-35	-0.35812	0.0260102	-13.7684
SLC16A3	ENSG00000141526.16	4.02914e-35	-0.516186	0.0375065	-13.7626
PLAU	ENSG00000122861.15	4.74301e-35	-0.534143	0.0388616	-13.7448
IRF9	ENSG00000213928.8	4.94708e-35	-0.262307	0.0190905	-13.7402
BOK	ENSG00000176720.4	5.08088e-35	-0.40248	0.0292984	-13.7373
FSCN1	ENSG00000075618.17	5.59043e-35	-0.560638	0.0408425	-13.7268
DCP2	ENSG00000172795.15	6.86228e-35	-0.19501	0.0142297	-13.7044
LIMA1	ENSG00000050405.13	7.10018e-35	-0.323137	0.0235854	-13.7007
MLKL	ENSG00000168404.12	9.53272e-35	-0.40173	0.0293909	-13.6685
INF2	ENSG00000203485.12	1.00954e-34	-0.234212	0.017143	-13.6622
LOX	ENSG00000113083.13	1.01526e-34	-0.638705	0.0467517	-13.6616
TET3	ENSG00000187605.15	1.0983e-34	-0.301281	0.022067	-13.653
CLCF1	ENSG00000175505.10	1.10199e-34	-0.626242	0.0458696	-13.6527
CD44	ENSG00000026508.17	1.11111e-34	-0.547418	0.0400987	-13.6518
ZC3HAV1	ENSG00000105939.12	1.35959e-34	-0.302564	0.0221989	-13.6297
VILL	ENSG00000136059.14	1.7072e-34	-0.314532	0.0231192	-13.6048
SERPINE2	ENSG00000135919.12	1.71512e-34	-0.768314	0.056476	-13.6043
ADSS	ENSG00000035687.9	1.95729e-34	-0.248063	0.0182536	-13.5898
DAB2	ENSG00000153071.14	2.41108e-34	-0.304692	0.0224584	-13.5669
SLC20A1	ENSG00000144136.10	2.4515e-34	-0.421933	0.0311042	-13.5651
PKN3	ENSG00000160447.6	3.00189e-34	-0.328246	0.0242375	-13.5429
RELA	ENSG00000173039.18	3.08459e-34	-0.21191	0.0156507	-13.5399
FLT3LG	ENSG00000090554.12	3.34972e-34	-0.293651	0.0217023	-13.5309
CXCL16	ENSG00000161921.14	3.85509e-34	-0.390902	0.0289226	-13.5155
TSPAN14	ENSG00000108219.14	3.99156e-34	-0.299708	0.0221814	-13.5117
ECE1	ENSG00000117298.14	4.50492e-34	-0.260558	0.0193029	-13.4984
MICB	ENSG00000204516.9	4.52604e-34	-0.376496	0.027893	-13.4979
CTNND1	ENSG00000198561.13	4.60643e-34	-0.181262	0.0134308	-13.4959
NLRC5	ENSG00000140853.15	4.70643e-34	-0.339307	0.0251458	-13.4936
TRPS1	ENSG00000104447.12	4.83503e-34	-0.311226	0.0230698	-13.4906
SMIM3	ENSG00000256235.1	5.01849e-34	-0.32523	0.0241151	-13.4865
OGFR	ENSG00000060491.16	6.25251e-34	-0.217949	0.0161895	-13.4624
GMIP	ENSG00000089639.10	6.45204e-34	-0.315589	0.0234483	-13.4589
IRF7	ENSG00000185507.19	8.86494e-34	-0.35999	0.0268169	-13.424
TLE3	ENSG00000140332.15	9.00326e-34	-0.340914	0.0253991	-13.4223
GHDC	ENSG00000167925.15	1.00435e-33	-0.229841	0.0171392	-13.4103
PGGHG	ENSG00000142102.15	1.39183e-33	-0.314835	0.0235402	-13.3744
GMFG	ENSG00000130755.12	1.52213e-33	-0.324264	0.0242631	-13.3645
CYBA	ENSG00000051523.10	1.89349e-33	-0.313568	0.0235051	-13.3405
ARPC4	ENSG00000241553.12	2.40589e-33	-0.234557	0.0176173	-13.314
TTYH3	ENSG00000136295.14	3.05902e-33	-0.319325	0.0240319	-13.2875
ERG	ENSG00000157554.18	3.21559e-33	-0.335381	0.0252507	-13.282
PALM	ENSG00000099864.17	3.41113e-33	-0.351294	0.0264618	-13.2755
BGN	ENSG00000182492.15	3.9064e-33	-0.556339	0.0419545	-13.2606
COL6A3	ENSG00000163359.15	3.96058e-33	-0.454262	0.0342606	-13.259
PIP4K2A	ENSG00000150867.13	4.79559e-33	-0.214106	0.0161737	-13.2379
CDK10	ENSG00000185324.21	4.84312e-33	-0.242962	0.0183551	-13.2368
VASN	ENSG00000168140.4	5.76109e-33	-0.414186	0.0313359	-13.2176
FMNL1	ENSG00000184922.13	6.90785e-33	-0.254975	0.0193199	-13.1975
USF1	ENSG00000158773.14	9.04815e-33	-0.140144	0.010643	-13.1677
ARHGDIB	ENSG00000111348.8	1.47734e-32	-0.306709	0.023389	-13.1134
SDC3	ENSG00000162512.15	2.15197e-32	-0.314383	0.0240508	-13.0716
TMEM106A	ENSG00000184988.8	2.88934e-32	-0.302902	0.0232306	-13.0389
SNHG20	ENSG00000234912.11	3.36426e-32	-0.287736	0.0220962	-13.022
LYL1	ENSG00000104903.4	3.90304e-32	-0.319524	0.0245684	-13.0055
DBF4	ENSG00000006634.7	3.90823e-32	-0.253144	0.0194646	-13.0053
RILPL2	ENSG00000150977.10	4.19798e-32	-0.202973	0.0156164	-12.9974
VKORC1	ENSG00000167397.14	4.28432e-32	-0.21635	0.0166486	-12.9951
PNP	ENSG00000198805.11	4.47853e-32	-0.578474	0.0445316	-12.9902
IRAK4	ENSG00000198001.13	4.75549e-32	-0.221538	0.0170631	-12.9835
CTHRC1	ENSG00000164932.12	4.84243e-32	-0.703526	0.0541945	-12.9815
SLC52A2	ENSG00000185803.8	6.25841e-32	-0.299028	0.0230857	-12.9529
TAP1	ENSG00000168394.10	7.01003e-32	-0.315102	0.0243505	-12.9403
CMKLR1	ENSG00000174600.13	7.06498e-32	-0.436038	0.0336984	-12.9394
KDM5B	ENSG00000117139.16	7.50094e-32	-0.19688	0.0152234	-12.9328
IL33	ENSG00000137033.11	7.79098e-32	-0.435945	0.0337196	-12.9285
MCAM	ENSG00000076706.16	7.83696e-32	-0.305251	0.0236118	-12.9279
CLCN5	ENSG00000171365.15	9.30706e-32	-0.251861	0.0195109	-12.9087
MYO6	ENSG00000196586.13	1.00536e-31	-0.23496	0.0182138	-12.9001
ACTB	ENSG00000075624.13	1.18531e-31	-0.337003	0.0261613	-12.8817
HHEX	ENSG00000152804.10	1.39676e-31	-0.354924	0.0275917	-12.8634
EBPL	ENSG00000123179.13	2.0163e-31	-0.282948	0.0220667	-12.8224
CDK2	ENSG00000123374.10	2.87518e-31	-0.335214	0.0262241	-12.7827
MYH9	ENSG00000100345.20	3.03468e-31	-0.366257	0.0286661	-12.7767
TMEM184B	ENSG00000198792.12	3.4624e-31	-0.223283	0.0174961	-12.7619
CHST2	ENSG00000175040.5	3.76329e-31	-0.455941	0.0357529	-12.7526
GUK1	ENSG00000143774.16	5.64595e-31	-0.181658	0.0142958	-12.7071
SGSH	ENSG00000181523.12	6.68409e-31	-0.183374	0.0144524	-12.6882
VCAN	ENSG00000038427.15	7.91501e-31	-0.596505	0.0470831	-12.6692
VASP	ENSG00000125753.13	8.44308e-31	-0.320782	0.0253344	-12.6619
TMEM170A	ENSG00000166822.12	9.90856e-31	-0.204002	0.0161344	-12.6439
GAS5	ENSG00000234741.7	1.03513e-30	-0.297247	0.0235182	-12.639
CHSY1	ENSG00000131873.5	1.44272e-30	-0.341803	0.0271236	-12.6017
IER5L	ENSG00000188483.7	1.48172e-30	-0.503797	0.0399881	-12.5987
ADAMTS2	ENSG00000087116.14	1.53154e-30	-0.497351	0.0394881	-12.595
PGF	ENSG00000119630.13	1.53619e-30	-0.430225	0.0341594	-12.5946
ARHGAP18	ENSG00000146376.10	1.61663e-30	-0.318311	0.0252851	-12.5889
FGF2	ENSG00000138685.13	1.72434e-30	-0.285039	0.0226552	-12.5816
RASSF2	ENSG00000101265.15	1.73843e-30	-0.384933	0.0305971	-12.5807
SH3BP1	ENSG00000100092.20	1.91196e-30	-0.335981	0.0267288	-12.57
SEMA3F	ENSG00000001617.11	2.10831e-30	-0.443564	0.0353185	-12.559
TEP1	ENSG00000129566.12	2.44786e-30	-0.219505	0.0175014	-12.5421
AEBP1	ENSG00000106624.10	2.48026e-30	-0.552506	0.0440572	-12.5407
SRSF9	ENSG00000111786.8	2.72401e-30	-0.176342	0.0140735	-12.5301
COL8A1	ENSG00000144810.15	2.89242e-30	-0.493198	0.0393824	-12.5233
PLAUR	ENSG00000011422.11	3.02445e-30	-0.652681	0.0521382	-12.5183
MOGS	ENSG00000115275.11	3.08176e-30	-0.178159	0.0142343	-12.5162
SLC1A5	ENSG00000105281.12	5.04452e-30	-0.41029	0.0329272	-12.4605
CORO1C	ENSG00000110880.10	5.05894e-30	-0.24354	0.0195455	-12.4602
REEP4	ENSG00000168476.11	5.36418e-30	-0.228972	0.0183861	-12.4536
ORAI1	ENSG00000276045.2	7.49376e-30	-0.23869	0.0192248	-12.4157
N4BP2L1	ENSG00000139597.17	8.02934e-30	-0.293925	0.0236885	-12.4079
ABCC4	ENSG00000125257.13	8.77013e-30	-0.311181	0.0250994	-12.3979
AP5Z1	ENSG00000242802.6	9.02194e-30	-0.206366	0.0166495	-12.3947
TTC13	ENSG00000143643.12	9.35831e-30	-0.210813	0.0170139	-12.3906
PAN3	ENSG00000152520.13	1.04671e-29	-0.193898	0.0156649	-12.3779
TUBB3	ENSG00000258947.6	1.34062e-29	-0.581343	0.047073	-12.3498
GCNT1	ENSG00000187210.12	1.90083e-29	-0.342306	0.0278067	-12.3102
CX3CL1	ENSG00000006210.6	1.92993e-29	-0.465819	0.0378454	-12.3085
ASB6	ENSG00000148331.11	1.95791e-29	-0.143335	0.0116468	-12.3068
NLGN2	ENSG00000169992.9	2.09313e-29	-0.231579	0.0188287	-12.2992
TRIM5	ENSG00000132256.18	2.11774e-29	-0.241284	0.0196199	-12.2979
AMPD2	ENSG00000116337.15	2.18681e-29	-0.281073	0.0228621	-12.2943
PTPN18	ENSG00000072135.12	2.23922e-29	-0.253249	0.0206035	-12.2916
EPHA2	ENSG00000142627.12	2.39891e-29	-0.284097	0.0231278	-12.2838
TBC1D9	ENSG00000109436.7	2.93764e-29	-0.216613	0.0176673	-12.2607
APAF1	ENSG00000120868.13	3.2821e-29	-0.240033	0.0195976	-12.2481
PHF19	ENSG00000119403.13	4.68628e-29	-0.201798	0.0165306	-12.2075
RASGRF2	ENSG00000113319.12	4.70474e-29	-0.293454	0.0240397	-12.2071
VASH1	ENSG00000071246.10	5.09572e-29	-0.314708	0.0258	-12.198
TIMP1	ENSG00000102265.11	5.30484e-29	-0.638356	0.0523526	-12.1934
MSN	ENSG00000147065.16	5.36973e-29	-0.322151	0.0264231	-12.192
KHNYN	ENSG00000100441.9	5.87444e-29	-0.129995	0.0106713	-12.1818
UNC93B1	ENSG00000110057.7	5.97551e-29	-0.263364	0.021623	-12.1798
RUFY3	ENSG00000018189.12	7.17919e-29	-0.159817	0.0131441	-12.1589
THBS2	ENSG00000186340.14	7.18687e-29	-0.705506	0.0580246	-12.1587
TGIF1	ENSG00000177426.20	7.80718e-29	-0.394411	0.0324637	-12.1493
VAT1	ENSG00000108828.15	1.26991e-28	-0.226859	0.0187585	-12.0937
ARF6	ENSG00000165527.6	1.37973e-28	-0.164981	0.0136526	-12.0842
ECM1	ENSG00000143369.14	1.39145e-28	-0.352228	0.0291502	-12.0832
MSX1	ENSG00000163132.6	1.69442e-28	-0.417762	0.0346385	-12.0607
SPHK1	ENSG00000176170.13	2.07903e-28	-0.650883	0.0540726	-12.0372
LUC7L	ENSG00000007392.16	2.35961e-28	-0.233201	0.0193967	-12.0227
CDC25B	ENSG00000101224.17	2.60597e-28	-0.25667	0.021369	-12.0113
NDRG1	ENSG00000104419.14	2.85496e-28	-0.322762	0.026895	-12.0008
TRIM47	ENSG00000132481.6	2.8797e-28	-0.310349	0.0258627	-11.9998
TRIB3	ENSG00000101255.10	3.20087e-28	-0.530535	0.0442567	-11.9877
FTL	ENSG00000087086.14	3.28845e-28	-0.282022	0.023532	-11.9846
BLOC1S3	ENSG00000189114.6	3.43271e-28	-0.233056	0.0194543	-11.9797
KLF6	ENSG00000067082.14	3.85698e-28	-0.289662	0.0242065	-11.9663
DERL2	ENSG00000072849.10	4.30908e-28	-0.157632	0.0131871	-11.9535
MARCKS	ENSG00000277443.2	4.71201e-28	-0.394212	0.0330072	-11.9432
IL3RA	ENSG00000185291.11	5.174e-28	-0.388496	0.0325579	-11.9325
CLEC4A	ENSG00000111729.13	5.85858e-28	-0.233224	0.0195688	-11.9182
COL5A1	ENSG00000130635.15	6.07623e-28	-0.51894	0.0435572	-11.914
CCNL2	ENSG00000221978.11	6.45555e-28	-0.19625	0.0164819	-11.907
KLF16	ENSG00000129911.8	6.99287e-28	-0.35109	0.0295089	-11.8978
TGFBI	ENSG00000120708.16	8.13466e-28	-0.422514	0.0355641	-11.8804
LSP1	ENSG00000130592.15	8.23638e-28	-0.515985	0.0434371	-11.8789
HLA-A	ENSG00000206503.12	8.62207e-28	-0.262799	0.022133	-11.8736
TRADD	ENSG00000102871.15	9.17469e-28	-0.228515	0.0192572	-11.8665
PECAM1	ENSG00000261371.5	9.55013e-28	-0.386663	0.0325972	-11.8618
TMEM50A	ENSG00000183726.10	9.64248e-28	-0.145918	0.0123026	-11.8607
COL12A1	ENSG00000111799.20	1.15843e-27	-0.521488	0.0440462	-11.8396
ARL6IP1	ENSG00000170540.14	1.22258e-27	-0.270576	0.0228656	-11.8333
C1QTNF6	ENSG00000133466.13	1.28378e-27	-0.417992	0.0353401	-11.8277
TMEM86B	ENSG00000180089.5	1.35195e-27	-0.20705	0.0175144	-11.8217
LRRC8C	ENSG00000171488.14	1.39754e-27	-0.267547	0.0226392	-11.8179
PYGL	ENSG00000100504.16	1.72451e-27	-0.328441	0.0278492	-11.7936
SCARF1	ENSG00000074660.15	2.16925e-27	-0.243453	0.0206895	-11.767
IFNGR2	ENSG00000159128.14	3.70594e-27	-0.16069	0.0137284	-11.7049
NFATC4	ENSG00000100968.13	3.83776e-27	-0.268757	0.0229689	-11.7009
PPP1R35	ENSG00000160813.6	3.96799e-27	-0.225047	0.0192398	-11.697
SLC15A3	ENSG00000110446.10	4.59934e-27	-0.291578	0.0249642	-11.6798
PTGER4	ENSG00000171522.5	5.00199e-27	-0.361528	0.030979	-11.6701
CTDP1	ENSG00000060069.16	6.23912e-27	-0.175476	0.0150695	-11.6444
ARFIP1	ENSG00000164144.15	9.65871e-27	-0.166386	0.0143517	-11.5935
CDK9	ENSG00000136807.13	9.67372e-27	-0.16127	0.0139106	-11.5933
P2RX4	ENSG00000135124.14	1.1101e-26	-0.217831	0.0188154	-11.5773
OSBPL7	ENSG00000006025.11	1.26164e-26	-0.253695	0.0219414	-11.5623
ZFAS1	ENSG00000177410.12	1.43804e-26	-0.262592	0.022741	-11.5471
MYO9B	ENSG00000099331.13	1.55421e-26	-0.177461	0.0153805	-11.538
SLC41A2	ENSG00000136052.9	1.81368e-26	-0.347269	0.030145	-11.52
BICC1	ENSG00000122870.11	2.08945e-26	-0.365921	0.0318098	-11.5034
CAND1	ENSG00000111530.12	3.02677e-26	-0.130642	0.0113999	-11.46
POLD3	ENSG00000077514.8	3.2096e-26	-0.156894	0.0136988	-11.4531
TOR3A	ENSG00000186283.13	3.29538e-26	-0.191721	0.0167441	-11.45
DHX58	ENSG00000108771.12	3.76984e-26	-0.296377	0.0259201	-11.4343
TRIM25	ENSG00000121060.16	3.78869e-26	-0.234114	0.0204758	-11.4337
PGM2L1	ENSG00000165434.7	3.96692e-26	-0.286235	0.0250462	-11.4283
RUNX1	ENSG00000159216.18	3.97294e-26	-0.679333	0.0594441	-11.4281
UBE2Z	ENSG00000159202.17	4.15433e-26	-0.134779	0.0117991	-11.4229
IRAK3	ENSG00000090376.10	4.1573e-26	-0.346799	0.0303603	-11.4228
SNHG15	ENSG00000232956.8	5.06256e-26	-0.37423	0.0328282	-11.3996
DAP	ENSG00000112977.15	6.21154e-26	-0.222994	0.0196028	-11.3756
RHEBL1	ENSG00000167550.10	7.03699e-26	-0.247864	0.0218172	-11.3609
ITPRIPL1	ENSG00000198885.9	7.84222e-26	-0.307022	0.0270547	-11.3482
CTSK	ENSG00000143387.12	8.81454e-26	-0.395851	0.0349247	-11.3344
COTL1	ENSG00000103187.7	9.28568e-26	-0.393412	0.0347283	-11.3283
NCBP3	ENSG00000074356.16	9.35898e-26	-0.11646	0.0102813	-11.3274
BCL6B	ENSG00000161940.10	1.14539e-25	-0.460203	0.0407132	-11.3035
ARHGAP19	ENSG00000213390.10	1.17307e-25	-0.192709	0.0170528	-11.3007
KCNN4	ENSG00000104783.11	1.21665e-25	-0.300392	0.0265918	-11.2964
BASP1	ENSG00000176788.8	1.41755e-25	-0.427449	0.0378998	-11.2784
CNTLN	ENSG00000044459.14	1.90361e-25	-0.21824	0.0194102	-11.2435
GRB10	ENSG00000106070.17	1.98936e-25	-0.261253	0.0232466	-11.2383
SP110	ENSG00000135899.17	2.01235e-25	-0.231604	0.0206109	-11.237
SNHG12	ENSG00000197989.13	2.27499e-25	-0.297998	0.0265537	-11.2225
CSF2RB	ENSG00000100368.13	2.46305e-25	-0.371985	0.0331742	-11.2131
TANC2	ENSG00000170921.15	2.65194e-25	-0.314614	0.0280798	-11.2043
SLC17A5	ENSG00000119899.12	2.76e-25	-0.215751	0.0192642	-11.1996
ERN1	ENSG00000178607.15	2.86686e-25	-0.228048	0.0203704	-11.1951
SIRT7	ENSG00000187531.13	3.34943e-25	-0.186766	0.0167104	-11.1766
EFNB1	ENSG00000090776.5	3.71161e-25	-0.311544	0.027905	-11.1645
COL1A2	ENSG00000164692.17	3.90242e-25	-0.586615	0.0525711	-11.1585
RPS6KA1	ENSG00000117676.13	4.13266e-25	-0.271661	0.0243605	-11.1517
ADAM12	ENSG00000148848.14	4.17808e-25	-0.67875	0.0608723	-11.1504
ACER3	ENSG00000078124.11	5.33758e-25	-0.17443	0.0156843	-11.1213
HPCAL1	ENSG00000115756.12	5.40814e-25	-0.219281	0.01972	-11.1198
MOB3C	ENSG00000142961.14	5.61665e-25	-0.184287	0.0165797	-11.1153
LCP2	ENSG00000043462.11	6.61718e-25	-0.287327	0.0258952	-11.0958
SRPX2	ENSG00000102359.6	6.70469e-25	-0.438497	0.0395249	-11.0942
MTMR11	ENSG00000014914.20	7.11213e-25	-0.325723	0.0293784	-11.0872
FUOM	ENSG00000148803.11	8.8424e-25	-0.289222	0.0261474	-11.0612
NEK6	ENSG00000119408.16	1.14607e-24	-0.257832	0.0233749	-11.0303
BST2	ENSG00000130303.12	1.17067e-24	-0.340322	0.0308605	-11.0278
FN1	ENSG00000115414.18	1.18694e-24	-0.650683	0.0590129	-11.0261
COL5A2	ENSG00000204262.11	1.29986e-24	-0.448901	0.0407526	-11.0153
SSC5D	ENSG00000179954.15	1.36653e-24	-0.507512	0.0460986	-11.0093
AP1G2	ENSG00000213983.11	1.48806e-24	-0.19968	0.0181542	-10.9991
TGFB3	ENSG00000119699.7	1.52682e-24	-0.32308	0.0293815	-10.996
RASA3	ENSG00000185989.10	1.56754e-24	-0.200275	0.0182186	-10.9929
ELMO1	ENSG00000155849.15	1.85921e-24	-0.257505	0.0234683	-10.9725
TRABD2B	ENSG00000269113.3	1.96482e-24	-0.292243	0.0266503	-10.9659
MDK	ENSG00000110492.15	2.0116e-24	-0.383257	0.0349589	-10.963
MYL6	ENSG00000092841.18	2.03323e-24	-0.197521	0.0180191	-10.9618
SKAP2	ENSG00000005020.12	2.25251e-24	-0.275898	0.0251973	-10.9495
CTSS	ENSG00000163131.10	2.46243e-24	-0.345845	0.0316163	-10.9388
GDF15	ENSG00000130513.6	3.16752e-24	-0.557254	0.0510838	-10.9086
RBMS1	ENSG00000153250.19	3.21442e-24	-0.174069	0.0159595	-10.9069
CYGB	ENSG00000161544.9	3.47697e-24	-0.290987	0.0267024	-10.8974
SS18	ENSG00000141380.13	3.551e-24	-0.101347	0.00930224	-10.8949
FBXO33	ENSG00000165355.7	4.09062e-24	-0.152544	0.0140232	-10.8779
FAM110A	ENSG00000125898.12	4.27619e-24	-0.273642	0.025168	-10.8726
FAM111A	ENSG00000166801.15	4.33098e-24	-0.271381	0.0249636	-10.8711
DACT1	ENSG00000165617.14	7.0946e-24	-0.455478	0.0421285	-10.8116
FBXL19	ENSG00000099364.16	7.16527e-24	-0.176308	0.016309	-10.8104
NR2C2AP	ENSG00000184162.14	7.42584e-24	-0.228287	0.0211257	-10.8061
SNRK	ENSG00000163788.13	9.10882e-24	-0.228011	0.0211483	-10.7815
ATP13A1	ENSG00000105726.16	9.40661e-24	-0.137627	0.0127697	-10.7776
SGPP1	ENSG00000126821.7	1.01315e-23	-0.166953	0.0155036	-10.7686
PPP3CA	ENSG00000138814.16	1.06947e-23	-0.210049	0.0195175	-10.7621
COL1A1	ENSG00000108821.13	1.41523e-23	-0.668632	0.0623245	-10.7282
CRTC2	ENSG00000160741.16	1.45763e-23	-0.129932	0.0121153	-10.7247
BMP4	ENSG00000125378.15	1.67145e-23	-0.326272	0.0304697	-10.7081
FANCG	ENSG00000221829.9	1.88375e-23	-0.219543	0.0205304	-10.6936
IRF1	ENSG00000125347.13	2.0312e-23	-0.34461	0.0322534	-10.6845
LSM6	ENSG00000164167.10	2.18226e-23	-0.158806	0.0148754	-10.6758
GABBR1	ENSG00000204681.10	2.35922e-23	-0.2064	0.0193507	-10.6663
LFNG	ENSG00000106003.12	2.38499e-23	-0.518839	0.0486488	-10.665
KLF7	ENSG00000118263.14	2.4599e-23	-0.20887	0.0195916	-10.6612
SRGAP1	ENSG00000196935.8	2.57342e-23	-0.266079	0.0249704	-10.6557
SGPL1	ENSG00000166224.16	3.09458e-23	-0.154699	0.0145485	-10.6333
LPAR1	ENSG00000198121.13	3.13156e-23	-0.289462	0.0272258	-10.6319
STK17B	ENSG00000081320.10	3.37765e-23	-0.272348	0.0256384	-10.6227
CLN6	ENSG00000128973.12	3.66672e-23	-0.205388	0.019353	-10.6127
FBLN2	ENSG00000163520.13	3.80638e-23	-0.381338	0.0359476	-10.6081
SIDT2	ENSG00000149577.15	4.97695e-23	-0.149602	0.0141461	-10.5755
CCNA2	ENSG00000145386.9	5.27058e-23	-0.319239	0.0302066	-10.5685
ENC1	ENSG00000171617.13	6.42465e-23	-0.423283	0.0401432	-10.5443
SLC35C2	ENSG00000080189.14	7.51835e-23	-0.143808	0.0136633	-10.5251
TDG	ENSG00000139372.14	7.69371e-23	-0.201588	0.0191581	-10.5223
TNC	ENSG00000041982.15	8.36719e-23	-0.96425	0.0917281	-10.512
PHF13	ENSG00000116273.5	1.00555e-22	-0.191489	0.0182552	-10.4896
RGS16	ENSG00000143333.6	1.23914e-22	-0.488013	0.0466375	-10.464
TMEM208	ENSG00000168701.18	1.24577e-22	-0.195959	0.0187282	-10.4633
CCDC88C	ENSG00000015133.18	1.66095e-22	-0.31923	0.0306127	-10.428
EPHB4	ENSG00000196411.9	1.95091e-22	-0.318545	0.0306051	-10.4082
SNAI1	ENSG00000124216.3	2.04695e-22	-0.567697	0.054574	-10.4023
TRIM65	ENSG00000141569.10	2.16098e-22	-0.1738	0.0167185	-10.3957
TMEM51	ENSG00000171729.13	2.22779e-22	-0.204489	0.0196777	-10.3919
CD300A	ENSG00000167851.13	2.275e-22	-0.347609	0.0334583	-10.3893
ALDH1A3	ENSG00000184254.16	2.80283e-22	-0.537098	0.0518252	-10.3636
MTHFD1L	ENSG00000120254.15	2.83766e-22	-0.452519	0.0436705	-10.3621
P4HA3	ENSG00000149380.11	3.06321e-22	-0.42218	0.0407797	-10.3527
TRA2A	ENSG00000164548.10	3.20162e-22	-0.162602	0.0157146	-10.3472
SPTLC1	ENSG00000090054.13	3.2524e-22	-0.139918	0.0135248	-10.3453
SUSD6	ENSG00000100647.7	3.31882e-22	-0.163691	0.0158266	-10.3428
SPECC1	ENSG00000128487.16	3.72355e-22	-0.260974	0.0252671	-10.3286
SEC61B	ENSG00000106803.9	3.88083e-22	-0.205591	0.0199149	-10.3235
ITGB3	ENSG00000259207.7	3.93288e-22	-0.38967	0.037752	-10.3218
RUSC1	ENSG00000160753.15	4.27364e-22	-0.181848	0.0176353	-10.3116
RELT	ENSG00000054967.12	4.34467e-22	-0.381368	0.0369917	-10.3095
SEC62	ENSG00000008952.16	4.36818e-22	-0.133072	0.0129085	-10.3089
SERPINF1	ENSG00000132386.10	5.12469e-22	-0.323676	0.0314581	-10.2891
ARRDC1	ENSG00000197070.13	5.5485e-22	-0.161045	0.0156669	-10.2793
IFI27	ENSG00000165949.12	5.65597e-22	-0.310479	0.0302113	-10.2769
SFI1	ENSG00000198089.15	7.26892e-22	-0.177574	0.0173313	-10.2458
PODXL	ENSG00000128567.16	7.38273e-22	-0.313332	0.0305872	-10.2439
MCM6	ENSG00000076003.4	1.14511e-21	-0.217731	0.0213684	-10.1894
PTTG1	ENSG00000164611.12	1.90612e-21	-0.369473	0.0364879	-10.1259
PTGS1	ENSG00000095303.14	1.93935e-21	-0.488388	0.0482417	-10.1238
ELOVL5	ENSG00000012660.13	1.95247e-21	-0.258304	0.0255167	-10.1229
EFEMP1	ENSG00000115380.19	2.1695e-21	-0.402747	0.0398374	-10.1098
TES	ENSG00000135269.17	2.26538e-21	-0.287847	0.0284874	-10.1044
SPNS2	ENSG00000183018.8	2.4447e-21	-0.329602	0.0326506	-10.0948
FAP	ENSG00000078098.13	2.55007e-21	-0.596378	0.0591084	-10.0896
THY1	ENSG00000154096.13	2.86734e-21	-0.677644	0.0672606	-10.0749
PTGIS	ENSG00000124212.5	2.93188e-21	-0.409453	0.0406521	-10.0721
STX4	ENSG00000103496.14	3.92778e-21	-0.140836	0.0140338	-10.0355
TIMELESS	ENSG00000111602.11	3.93712e-21	-0.212271	0.0211526	-10.0352
RAB3D	ENSG00000105514.7	4.2768e-21	-0.190268	0.0189798	-10.0248
SLC12A9	ENSG00000146828.17	4.61716e-21	-0.157594	0.0157355	-10.0152
LRRC8A	ENSG00000136802.11	5.12906e-21	-0.27672	0.0276665	-10.002
STAT2	ENSG00000170581.13	5.48853e-21	-0.171364	0.0171475	-9.99347
KAT6A	ENSG00000083168.9	6.35239e-21	-0.152345	0.0152726	-9.97509
UBASH3B	ENSG00000154127.9	6.39991e-21	-0.464019	0.0465221	-9.97415
SLC29A3	ENSG00000198246.7	6.75671e-21	-0.200487	0.0201144	-9.96732
DEF6	ENSG00000023892.10	6.85264e-21	-0.265185	0.0266102	-9.96555
ITGA5	ENSG00000161638.10	7.11134e-21	-0.393655	0.0395201	-9.96088
TNFAIP3	ENSG00000118503.14	7.79544e-21	-0.405486	0.0407551	-9.94931
FGD3	ENSG00000127084.17	8.70491e-21	-0.265819	0.0267547	-9.9354
SLFN13	ENSG00000154760.13	9.01161e-21	-0.274674	0.0276582	-9.93104
BLMH	ENSG00000108578.14	9.57549e-21	-0.112772	0.0113643	-9.92338
MXD1	ENSG00000059728.10	9.79096e-21	-0.302934	0.030536	-9.92057
XPO6	ENSG00000169180.11	1.01399e-20	-0.146832	0.0148074	-9.91615
SMIM14	ENSG00000163683.11	1.12784e-20	-0.208065	0.021011	-9.90271
G6PD	ENSG00000160211.15	1.13358e-20	-0.261267	0.0263851	-9.90207
LMNB1	ENSG00000113368.11	1.28556e-20	-0.404417	0.0409074	-9.88616
CTDSP1	ENSG00000144579.7	1.28898e-20	-0.139253	0.0140861	-9.88583
IL17RA	ENSG00000177663.13	1.32664e-20	-0.204379	0.0206815	-9.88219
MED30	ENSG00000164758.7	1.42693e-20	-0.155881	0.0157886	-9.87296
EBF1	ENSG00000164330.16	1.45538e-20	-0.248467	0.0251728	-9.87047
CCDC80	ENSG00000091986.15	1.45687e-20	-0.619159	0.0627293	-9.87034
DCLK1	ENSG00000133083.14	1.68426e-20	-0.306389	0.0310993	-9.85197
HEY1	ENSG00000164683.16	1.71944e-20	-0.328217	0.0333237	-9.84935
ATXN3	ENSG00000066427.21	2.00079e-20	-0.153376	0.0156027	-9.83013
SEMA7A	ENSG00000138623.9	2.04582e-20	-0.422601	0.0430027	-9.82731
TECPR1	ENSG00000205356.9	2.15636e-20	-0.181883	0.0185205	-9.82063
GALNT6	ENSG00000139629.15	2.36027e-20	-0.353028	0.0359896	-9.80916
PAPSS2	ENSG00000198682.12	2.48248e-20	-0.334802	0.0341539	-9.80274
PEAR1	ENSG00000187800.13	2.85499e-20	-0.205248	0.0209758	-9.78497
CPXM2	ENSG00000121898.12	3.04596e-20	-0.419608	0.0429191	-9.77673
SERPINE1	ENSG00000106366.8	3.1812e-20	-1.12816	0.115458	-9.7712
DUSP18	ENSG00000167065.13	3.25501e-20	-0.184979	0.0189367	-9.76828
TMEM119	ENSG00000183160.8	3.69515e-20	-0.669119	0.0686126	-9.75212
HCLS1	ENSG00000180353.10	4.00378e-20	-0.282796	0.0290288	-9.7419
UNC5B	ENSG00000107731.12	4.46948e-20	-0.273236	0.028088	-9.72786
IGF1	ENSG00000017427.15	4.66873e-20	-0.470721	0.0484167	-9.72229
SLFN5	ENSG00000166750.9	5.34057e-20	-0.278256	0.028671	-9.70512
CRIP1	ENSG00000213145.9	6.21722e-20	-0.356141	0.0367698	-9.68568
LHX6	ENSG00000106852.15	7.65021e-20	-0.405692	0.0420009	-9.65912
DPYSL2	ENSG00000092964.17	8.42875e-20	-0.170166	0.0176399	-9.6467
SEMA3G	ENSG00000010319.6	8.54566e-20	-0.326939	0.0338975	-9.64493
DSE	ENSG00000111817.16	9.06623e-20	-0.198723	0.0206201	-9.63734
ATP2A3	ENSG00000074370.17	1.03367e-19	-0.30637	0.0318456	-9.62051
CHST11	ENSG00000171310.10	1.0342e-19	-0.239299	0.024874	-9.62044
PDZD4	ENSG00000067840.12	1.18163e-19	-0.311547	0.0324416	-9.60331
DNAJC1	ENSG00000136770.10	1.5476e-19	-0.15786	0.0164978	-9.56858
PRCP	ENSG00000137509.10	1.86465e-19	-0.175911	0.0184305	-9.54455
PMEPA1	ENSG00000124225.15	2.51984e-19	-0.282955	0.0297671	-9.50564
TIAM1	ENSG00000156299.13	2.60295e-19	-0.313412	0.0329858	-9.50144
GNA12	ENSG00000146535.13	2.80264e-19	-0.115457	0.0121638	-9.49188
HELZ2	ENSG00000130589.16	3.61018e-19	-0.241573	0.0255388	-9.45906
USP12	ENSG00000152484.13	5.0192e-19	-0.204655	0.0217343	-9.41626
AFTPH	ENSG00000119844.15	6.26698e-19	-0.118883	0.0126642	-9.38735
GIPC3	ENSG00000179855.5	6.37892e-19	-0.328801	0.0350346	-9.38504
MAP3K1	ENSG00000095015.5	6.83569e-19	-0.196851	0.0209952	-9.37602
ADAMTSL2	ENSG00000197859.9	6.96542e-19	-0.414152	0.0441829	-9.37357
SUMF1	ENSG00000144455.13	7.21659e-19	-0.187181	0.0199789	-9.36895
ATN1	ENSG00000111676.14	7.29609e-19	-0.12496	0.0133397	-9.36752
OLFML2B	ENSG00000162745.10	7.58896e-19	-0.451602	0.0482358	-9.36238
MT-RNR2	ENSG00000210082.2	7.90161e-19	-0.38917	0.0415909	-9.35711
ISG15	ENSG00000187608.8	8.58938e-19	-0.333888	0.0357244	-9.34621
MFAP5	ENSG00000197614.10	9.17157e-19	-0.474061	0.0507688	-9.33764
SULF1	ENSG00000137573.13	1.09925e-18	-0.390364	0.0419118	-9.31395
OSMR	ENSG00000145623.12	1.10893e-18	-0.357265	0.0383628	-9.3128
LTBP2	ENSG00000119681.11	1.1369e-18	-0.53403	0.0573637	-9.30954
KDM2A	ENSG00000173120.14	1.76378e-18	-0.0952246	0.0102924	-9.25191
LAT2	ENSG00000086730.16	1.76603e-18	-0.243388	0.0263072	-9.25174
RHBDF2	ENSG00000129667.12	2.01081e-18	-0.224974	0.0243618	-9.23467
NBEAL2	ENSG00000160796.16	2.29367e-18	-0.217422	0.0235884	-9.21734
CNOT6	ENSG00000113300.11	2.58778e-18	-0.114974	0.0124952	-9.20143
PREX1	ENSG00000124126.13	2.60447e-18	-0.267955	0.0291237	-9.20058
OAS2	ENSG00000111335.12	2.65893e-18	-0.334251	0.0363401	-9.19785
SERTAD1	ENSG00000197019.4	3.1796e-18	-0.325156	0.0354423	-9.17424
CPD	ENSG00000108582.11	3.70483e-18	-0.197678	0.0215947	-9.15403
KIF13B	ENSG00000197892.12	3.95674e-18	-0.145088	0.0158647	-9.14532
TAF1D	ENSG00000166012.16	4.01189e-18	-0.208818	0.0228379	-9.14349
SLC25A37	ENSG00000147454.13	4.05421e-18	-0.161032	0.0176143	-9.1421
ALDH1A2	ENSG00000128918.14	4.36168e-18	-0.37079	0.0406015	-9.13242
LMBR1L	ENSG00000139636.15	4.64048e-18	-0.159627	0.0174949	-9.1242
ABL2	ENSG00000143322.19	4.94257e-18	-0.201426	0.0220963	-9.11584
FERMT3	ENSG00000149781.12	5.14688e-18	-0.242412	0.026608	-9.11047
PRELID1	ENSG00000169230.9	5.63995e-18	-0.241101	0.0264995	-9.09832
TMED9	ENSG00000184840.11	7.46726e-18	-0.193356	0.0213393	-9.061
SH3BP2	ENSG00000087266.15	8.9649e-18	-0.17537	0.0194065	-9.03664
NCS1	ENSG00000107130.9	9.02213e-18	-0.368907	0.0408273	-9.0358
LAPTM5	ENSG00000162511.7	9.93898e-18	-0.346541	0.0384069	-9.02288
BIN3	ENSG00000147439.12	1.25592e-17	-0.174332	0.0193883	-8.99161
HSD17B11	ENSG00000198189.10	1.29115e-17	-0.226461	0.0251962	-8.98791
CXCR4	ENSG00000121966.6	1.49402e-17	-0.406446	0.0453199	-8.96837
CTSC	ENSG00000109861.15	1.62919e-17	-0.436417	0.0487249	-8.95676
USP36	ENSG00000055483.19	1.72754e-17	-0.215789	0.0241135	-8.9489
NFAM1	ENSG00000235568.6	1.78302e-17	-0.310152	0.0346745	-8.94466
LLGL1	ENSG00000131899.10	1.7937e-17	-0.129364	0.014464	-8.94385
ADAM8	ENSG00000151651.15	1.89665e-17	-0.281015	0.0314462	-8.93636
FAM234B	ENSG00000084444.13	1.9412e-17	-0.18703	0.0209365	-8.93324
RIC1	ENSG00000107036.11	2.04659e-17	-0.121513	0.0136131	-8.92614
CCL2	ENSG00000108691.9	2.38026e-17	-0.654636	0.0735064	-8.90583
TNRC18	ENSG00000182095.14	2.54497e-17	-0.141325	0.0158849	-8.89682
SLC43A2	ENSG00000167703.14	2.88926e-17	-0.338021	0.0380666	-8.87972
CYB561	ENSG00000008283.15	3.01718e-17	-0.233406	0.0263025	-8.87388
SLC30A4	ENSG00000104154.6	3.37243e-17	-0.121064	0.0136659	-8.85886
MT-RNR1	ENSG00000211459.2	3.60193e-17	-0.386784	0.0437046	-8.84997
PTPN6	ENSG00000111679.16	3.61878e-17	-0.223415	0.0252465	-8.84934
ZDHHC9	ENSG00000188706.12	3.73089e-17	-0.282767	0.0319683	-8.84521
PLXNC1	ENSG00000136040.8	4.01547e-17	-0.282727	0.0319998	-8.83528
CILP	ENSG00000138615.5	4.21128e-17	-0.678468	0.0768469	-8.82883
TMBIM1	ENSG00000135926.14	4.29966e-17	-0.143674	0.0162785	-8.82602
APRT	ENSG00000198931.10	4.39126e-17	-0.175766	0.0199209	-8.82317
NNMT	ENSG00000166741.7	4.48351e-17	-0.458872	0.0520242	-8.82036
SYT11	ENSG00000132718.8	4.67233e-17	-0.20071	0.0227697	-8.81477
MGAT4A	ENSG00000071073.12	4.91127e-17	-0.176807	0.0200735	-8.80801
IL17D	ENSG00000172458.4	5.37331e-17	-0.255718	0.0290726	-8.79582
SESN3	ENSG00000149212.11	5.74361e-17	-0.320361	0.0364595	-8.78678
H2AFX	ENSG00000188486.3	7.28212e-17	-0.222211	0.0253824	-8.75453
IL2RG	ENSG00000147168.12	7.40502e-17	-0.25797	0.0294747	-8.75226
TMEM43	ENSG00000170876.7	8.46549e-17	-0.22549	0.0258174	-8.73403
RPS6KA4	ENSG00000162302.12	8.6794e-17	-0.14744	0.0168876	-8.73063
SPPL3	ENSG00000157837.15	9.5804e-17	-0.0927674	0.0106419	-8.71717
IER2	ENSG00000160888.6	1.12477e-16	-0.319338	0.0367255	-8.69526
FAM102B	ENSG00000162636.15	1.24859e-16	-0.255947	0.0294837	-8.68099
DOCK10	ENSG00000135905.18	1.28536e-16	-0.283619	0.0326862	-8.67702
SURF4	ENSG00000148248.13	1.46539e-16	-0.144693	0.01671	-8.65907
SV2A	ENSG00000159164.9	1.88443e-16	-0.231039	0.0267885	-8.62457
DDX58	ENSG00000107201.9	1.90822e-16	-0.206714	0.0239728	-8.62285
TBC1D10B	ENSG00000169221.13	1.90891e-16	-0.107932	0.012517	-8.6228
NOVA1	ENSG00000139910.19	2.13077e-16	-0.225763	0.0262281	-8.60769
CAPG	ENSG00000042493.15	2.2698e-16	-0.337344	0.0392306	-8.599
FOXS1	ENSG00000179772.7	2.2859e-16	-0.439963	0.0511702	-8.59802
FGR	ENSG00000000938.12	2.52747e-16	-0.328898	0.0383144	-8.58419
PENK	ENSG00000181195.10	2.66142e-16	-0.604011	0.0704216	-8.57708
LRRN2	ENSG00000170382.11	2.99933e-16	-0.282649	0.0330174	-8.56059
COL15A1	ENSG00000204291.10	3.38514e-16	-0.376301	0.0440433	-8.54388
ABT1	ENSG00000146109.4	3.6055e-16	-0.104427	0.0122349	-8.53516
AZIN2	ENSG00000142920.16	3.62158e-16	-0.315688	0.0369894	-8.53455
CD83	ENSG00000112149.9	3.81644e-16	-0.376619	0.0441663	-8.5273
SPATA13	ENSG00000182957.15	4.13459e-16	-0.19122	0.0224536	-8.51622
GRK2	ENSG00000173020.10	4.17822e-16	-0.0961413	0.0112911	-8.51476
IFI44	ENSG00000137965.10	4.39331e-16	-0.334995	0.039375	-8.50781
RAC2	ENSG00000128340.14	4.4285e-16	-0.274962	0.032323	-8.50671
SLC2A3	ENSG00000059804.15	4.52357e-16	-0.577693	0.0679338	-8.50376
TOR1B	ENSG00000136816.15	4.80684e-16	-0.113891	0.0134063	-8.49534
NRP1	ENSG00000099250.17	5.07414e-16	-0.158543	0.0186789	-8.48783
HMGCR	ENSG00000113161.15	5.24979e-16	-0.138267	0.0162991	-8.48311
SNIP1	ENSG00000163877.10	6.12243e-16	-0.103833	0.0122709	-8.46175
PBX2	ENSG00000204304.11	6.55569e-16	-0.106587	0.0126105	-8.45224
GIMAP1	ENSG00000213203.2	6.61756e-16	-0.273279	0.0323372	-8.45093
LDLR	ENSG00000130164.13	8.19096e-16	-0.456319	0.0541868	-8.42121
UFM1	ENSG00000120686.11	9.12892e-16	-0.121202	0.0144183	-8.40608
GMEB2	ENSG00000101216.10	1.08778e-15	-0.129038	0.0153954	-8.38158
GNA15	ENSG00000060558.3	1.09152e-15	-0.285124	0.0340199	-8.3811
SREK1IP1	ENSG00000153006.15	1.26111e-15	-0.107032	0.0128015	-8.36088
BCAT1	ENSG00000060982.14	1.27988e-15	-0.298459	0.0357059	-8.35881
FLNA	ENSG00000196924.14	1.32176e-15	-0.187856	0.0224861	-8.35429
SLC39A11	ENSG00000133195.11	1.45398e-15	-0.175592	0.0210519	-8.34092
ATP6V0A2	ENSG00000185344.13	1.51179e-15	-0.125116	0.0150101	-8.33545
CASP8	ENSG00000064012.21	1.66749e-15	-0.159416	0.0191567	-8.32167
PTAFR	ENSG00000169403.11	1.74468e-15	-0.283192	0.0340567	-8.31531
SYVN1	ENSG00000162298.18	2.3361e-15	-0.114559	0.0138454	-8.27419
MID1	ENSG00000101871.14	2.75435e-15	-0.317098	0.0384318	-8.25093
CNPY4	ENSG00000166997.7	2.96396e-15	-0.205878	0.0249835	-8.24055
PSMG3	ENSG00000157778.8	3.07327e-15	-0.130066	0.0157934	-8.23543
NXN	ENSG00000167693.16	3.20791e-15	-0.173599	0.0210951	-8.22936
SFT2D1	ENSG00000198818.9	3.2825e-15	-0.0874307	0.0106285	-8.2261
SMC5	ENSG00000198887.8	3.43423e-15	-0.156673	0.0190607	-8.2197
MSMO1	ENSG00000052802.12	3.52242e-15	-0.219475	0.0267128	-8.21611
CRISPLD2	ENSG00000103196.11	3.52502e-15	-0.306424	0.037296	-8.216
PLPP2	ENSG00000141934.9	3.98843e-15	-0.255584	0.0311746	-8.19848
ARHGAP25	ENSG00000163219.11	4.0992e-15	-0.219489	0.0267846	-8.19459
KDELR3	ENSG00000100196.10	4.23789e-15	-0.260308	0.0317842	-8.18986
MILR1	ENSG00000271605.5	4.49298e-15	-0.298671	0.0365054	-8.18156
GPSM2	ENSG00000121957.12	4.84869e-15	-0.196663	0.0240692	-8.17072
UGCG	ENSG00000148154.9	4.91403e-15	-0.349298	0.04276	-8.16881
MBD6	ENSG00000166987.14	5.33927e-15	-0.131749	0.0161517	-8.157
LST1	ENSG00000204482.10	5.48076e-15	-0.26037	0.0319344	-8.15327
DDAH2	ENSG00000213722.8	7.1954e-15	-0.186432	0.0229754	-8.11442
IL6ST	ENSG00000134352.19	7.72556e-15	-0.153265	0.0189117	-8.10425
NFKBIA	ENSG00000100906.10	8.04581e-15	-0.257273	0.0317682	-8.09844
NRROS	ENSG00000174004.5	8.35897e-15	-0.256049	0.0316385	-8.09298
SMARCD2	ENSG00000108604.15	8.40227e-15	-0.15759	0.0194742	-8.09224
PIK3R6	ENSG00000276231.4	8.44551e-15	-0.36829	0.0455157	-8.0915
DIO2	ENSG00000211448.11	8.85848e-15	-0.452501	0.0559704	-8.08466
NSF	ENSG00000073969.18	9.08936e-15	-0.128691	0.0159252	-8.08097
HOMER3	ENSG00000051128.18	9.69766e-15	-0.212693	0.0263506	-8.07168
CD300LF	ENSG00000186074.18	9.91481e-15	-0.244068	0.0302495	-8.06851
GLA	ENSG00000102393.9	1.04303e-14	-0.163538	0.0202869	-8.06123
RTEL1	ENSG00000258366.7	1.07116e-14	-0.155806	0.019337	-8.05741
PRRG2	ENSG00000126460.10	1.07353e-14	-0.174979	0.0217174	-8.05709
PIK3CD	ENSG00000171608.15	1.11867e-14	-0.182316	0.0226446	-8.05117
TRERF1	ENSG00000124496.12	1.13908e-14	-0.261208	0.0324539	-8.04858
ANKRD13A	ENSG00000076513.16	1.15608e-14	-0.221222	0.0274932	-8.04645
ATF5	ENSG00000169136.10	1.39061e-14	-0.164988	0.0205724	-8.01986
NUAK2	ENSG00000163545.8	1.423e-14	-0.221096	0.02758	-8.01654
EP400	ENSG00000183495.13	1.43187e-14	-0.0732496	0.00913833	-8.01565
HM13	ENSG00000101294.16	1.47864e-14	-0.162885	0.0203326	-8.01101
CD37	ENSG00000104894.11	1.60842e-14	-0.242408	0.0303052	-7.99888
FXYD6	ENSG00000137726.16	1.64881e-14	-0.216433	0.02707	-7.9953
RARG	ENSG00000172819.16	1.97206e-14	-0.254943	0.0319902	-7.96942
STARD4	ENSG00000164211.12	2.20637e-14	-0.298873	0.0375791	-7.95316
NCF1	ENSG00000158517.13	2.2097e-14	-0.262138	0.0329611	-7.95294
PDIA4	ENSG00000155660.10	2.33825e-14	-0.275622	0.0346923	-7.94475
SLC35A2	ENSG00000102100.15	2.43884e-14	-0.117524	0.0148041	-7.93864
GLTP	ENSG00000139433.9	2.44235e-14	-0.096158	0.012113	-7.93843
CDKN1C	ENSG00000129757.12	2.78089e-14	-0.318881	0.0402649	-7.91958
PTPN7	ENSG00000143851.15	3.29527e-14	-0.247778	0.0313846	-7.89489
AP1S1	ENSG00000106367.13	3.50072e-14	-0.136428	0.0172999	-7.88608
PTX3	ENSG00000163661.3	3.68962e-14	-0.831049	0.105484	-7.87842
TAGLN	ENSG00000149591.16	3.76595e-14	-0.327446	0.0415782	-7.87543
RHOU	ENSG00000116574.5	3.94421e-14	-0.255491	0.0324694	-7.86868
DOK3	ENSG00000146094.13	3.99354e-14	-0.265771	0.0337836	-7.86687
DOCK11	ENSG00000147251.15	4.06976e-14	-0.199112	0.0253191	-7.86411
CCNB2	ENSG00000157456.7	4.17114e-14	-0.240673	0.030618	-7.86051
RHBDD2	ENSG00000005486.16	4.59635e-14	-0.112426	0.0143285	-7.84633
UPF3B	ENSG00000125351.11	5.44798e-14	-0.102766	0.0131391	-7.82144
OLFML3	ENSG00000116774.11	5.60766e-14	-0.321041	0.0410685	-7.81721
CFL1	ENSG00000172757.12	5.61035e-14	-0.160821	0.0205729	-7.81714
TMUB2	ENSG00000168591.15	6.14339e-14	-0.0753924	0.00966096	-7.80382
AOC3	ENSG00000131471.6	6.25342e-14	-0.262224	0.0336132	-7.80121
MNT	ENSG00000070444.14	6.88794e-14	-0.112987	0.0145097	-7.78701
RAB13	ENSG00000143545.8	7.86922e-14	-0.118914	0.0153093	-7.76742
PHGDH	ENSG00000092621.11	8.29528e-14	-0.297322	0.0383165	-7.75965
CDCA8	ENSG00000134690.10	8.36432e-14	-0.230594	0.0297217	-7.75843
BCL2L1	ENSG00000171552.12	8.41247e-14	-0.181467	0.0233923	-7.75758
PLEKHA8	ENSG00000106086.18	8.62526e-14	-0.129818	0.0167423	-7.7539
GAS7	ENSG00000007237.18	8.63097e-14	-0.20851	0.0268914	-7.7538
EPSTI1	ENSG00000133106.14	8.80088e-14	-0.27041	0.0348874	-7.75093
CSNK1D	ENSG00000141551.14	9.80234e-14	-0.107486	0.013896	-7.73502
EGR2	ENSG00000122877.15	1.03038e-13	-0.643103	0.0832211	-7.72765
ANPEP	ENSG00000166825.13	1.10634e-13	-0.354708	0.0459637	-7.71713
CD72	ENSG00000137101.12	1.1391e-13	-0.23302	0.030212	-7.71281
HSD17B7	ENSG00000132196.13	1.35083e-13	-0.153351	0.0199479	-7.68756
FSTL1	ENSG00000163430.11	1.44234e-13	-0.202167	0.0263312	-7.67783
ELK4	ENSG00000158711.13	1.48356e-13	-0.100315	0.0130727	-7.67365
SH3BGRL2	ENSG00000198478.7	1.6034e-13	-0.209522	0.0273453	-7.6621
MAX	ENSG00000125952.18	1.65225e-13	-0.090171	0.0117753	-7.65764
TBX18	ENSG00000112837.16	1.72884e-13	-0.273332	0.0357254	-7.6509
PROSER3	ENSG00000167595.14	1.73585e-13	-0.170891	0.0223378	-7.6503
DNAJB14	ENSG00000164031.16	1.74329e-13	-0.117933	0.0154167	-7.64966
EVI2A	ENSG00000126860.11	1.75981e-13	-0.235547	0.0307975	-7.64826
TMEM183A	ENSG00000163444.11	1.83185e-13	-0.0818382	0.0107086	-7.64228
ITGAX	ENSG00000140678.16	1.84309e-13	-0.343758	0.0449864	-7.64137
FAM110D	ENSG00000197245.5	1.86025e-13	-0.277996	0.036387	-7.63999
KDELR1	ENSG00000105438.8	1.88185e-13	-0.0800532	0.0104805	-7.63827
FOXO1	ENSG00000150907.7	2.02194e-13	-0.151322	0.0198389	-7.62757
GNG2	ENSG00000186469.8	2.03219e-13	-0.283531	0.0371756	-7.62681
LRMP	ENSG00000118308.15	2.45365e-13	-0.229682	0.0302266	-7.59867
SELPLG	ENSG00000110876.9	2.51819e-13	-0.254866	0.033558	-7.59479
FURIN	ENSG00000140564.11	2.6358e-13	-0.182999	0.024117	-7.58796
RBMX2	ENSG00000134597.15	2.76278e-13	-0.0902188	0.0119008	-7.58091
TLR1	ENSG00000174125.7	3.14151e-13	-0.187053	0.0247371	-7.56165
PANK2	ENSG00000125779.21	3.43448e-13	-0.0887287	0.0117548	-7.54826
SLC36A1	ENSG00000123643.12	3.5054e-13	-0.181051	0.0239956	-7.54519
NPC1	ENSG00000141458.12	3.66354e-13	-0.172597	0.0228952	-7.53856
WDFY2	ENSG00000139668.8	3.7529e-13	-0.104869	0.0139177	-7.53494
LRP1	ENSG00000123384.13	4.05523e-13	-0.168223	0.0223603	-7.52328
TMEM173	ENSG00000184584.12	4.32604e-13	-0.169218	0.0225218	-7.51354
GOSR2	ENSG00000108433.16	4.41998e-13	-0.0932752	0.0124196	-7.5103
PLXDC1	ENSG00000161381.13	4.52675e-13	-0.276109	0.0367817	-7.5067
SBNO2	ENSG00000064932.15	4.74259e-13	-0.310418	0.0413908	-7.49967
LRRC17	ENSG00000128606.12	5.43633e-13	-0.388044	0.0518841	-7.47905
DOCK9	ENSG00000088387.18	5.74903e-13	-0.205896	0.0275609	-7.47059
LEMD3	ENSG00000174106.2	5.87168e-13	-0.105958	0.0141894	-7.46739
LIG1	ENSG00000105486.13	6.0573e-13	-0.178494	0.0239182	-7.46268
ATP6V0A1	ENSG00000033627.16	6.5969e-13	-0.0970566	0.0130282	-7.44975
EIF2AK2	ENSG00000055332.16	6.76828e-13	-0.131277	0.0176308	-7.44586
FAM189B	ENSG00000160767.20	6.91838e-13	-0.131637	0.0176871	-7.44253
SETD1A	ENSG00000099381.17	7.05677e-13	-0.0981378	0.0131914	-7.43953
XAF1	ENSG00000132530.16	7.40461e-13	-0.297409	0.0400161	-7.43222
FLT1	ENSG00000102755.11	7.41931e-13	-0.292166	0.0393124	-7.43192
SAMD4B	ENSG00000179134.15	7.87109e-13	-0.113548	0.0152969	-7.42294
RCC1	ENSG00000180198.15	8.76014e-13	-0.23754	0.0320712	-7.40666
EPB41L2	ENSG00000079819.18	8.89012e-13	-0.184148	0.0248701	-7.40441
SSR1	ENSG00000124783.12	9.1597e-13	-0.111495	0.0150672	-7.39986
PIK3R3	ENSG00000117461.14	9.87051e-13	-0.287206	0.0388722	-7.38847
IQGAP2	ENSG00000145703.15	1.021e-12	-0.25046	0.0339224	-7.38331
SASH3	ENSG00000122122.9	1.06548e-12	-0.242172	0.0328289	-7.3768
GBP4	ENSG00000162654.8	1.14411e-12	-0.281342	0.038195	-7.36593
PHACTR4	ENSG00000204138.12	1.24548e-12	-0.136218	0.0185257	-7.35294
TGFB2	ENSG00000092969.11	1.37184e-12	-0.370249	0.0504555	-7.33814
HAUS1	ENSG00000152240.12	1.49407e-12	-0.133495	0.0182245	-7.32505
CORO1A	ENSG00000102879.15	1.57403e-12	-0.245125	0.0335005	-7.31705
ADARB1	ENSG00000197381.15	1.62977e-12	-0.126096	0.0172458	-7.3117
MYO1F	ENSG00000142347.16	1.63181e-12	-0.242786	0.0332061	-7.31151
SCAMP2	ENSG00000140497.16	1.64419e-12	-0.114301	0.0156355	-7.31035
SPSB2	ENSG00000111671.9	1.64848e-12	-0.162813	0.0222728	-7.30995
S100A4	ENSG00000196154.11	1.69694e-12	-0.271487	0.0371621	-7.30549
SNX20	ENSG00000167208.14	1.7234e-12	-0.191921	0.0262793	-7.30312
GALNT4	ENSG00000257594.3	2.20897e-12	-0.171199	0.0235653	-7.26487
AOAH	ENSG00000136250.11	2.24219e-12	-0.2453	0.0337759	-7.26256
ARHGAP30	ENSG00000186517.13	2.25807e-12	-0.227298	0.0313019	-7.26147
CD52	ENSG00000169442.8	2.35344e-12	-0.256326	0.0353305	-7.25508
ARMC5	ENSG00000140691.16	2.44713e-12	-0.128725	0.0177575	-7.24905
HLA-DMA	ENSG00000204257.14	2.45325e-12	-0.239428	0.0330307	-7.24866
CCDC9	ENSG00000105321.12	2.73195e-12	-0.133808	0.0185022	-7.23201
SEC22B	ENSG00000265808.3	2.76318e-12	-0.0905545	0.0125244	-7.23025
PRG4	ENSG00000116690.12	2.84442e-12	-0.539207	0.0746228	-7.22576
GRASP	ENSG00000161835.10	2.95864e-12	-0.294257	0.0407577	-7.21966
LCP1	ENSG00000136167.13	2.98426e-12	-0.282007	0.0390682	-7.21832
SUSD3	ENSG00000157303.10	3.04693e-12	-0.191928	0.0266009	-7.2151
RBPJ	ENSG00000168214.20	3.4875e-12	-0.0828247	0.0115128	-7.19413
S100A6	ENSG00000197956.9	3.51134e-12	-0.172601	0.0239955	-7.19307
TSKU	ENSG00000182704.7	3.55189e-12	-0.2544	0.0353761	-7.19128
OAS3	ENSG00000111331.12	3.5723e-12	-0.30082	0.0418364	-7.19039
UTRN	ENSG00000152818.18	3.8445e-12	-0.153631	0.0214002	-7.17896
TMEM109	ENSG00000110108.9	3.94901e-12	-0.095326	0.0132862	-7.17479
ARHGAP45	ENSG00000180448.10	4.69468e-12	-0.169491	0.0237124	-7.14781
JUND	ENSG00000130522.5	4.87193e-12	-0.263675	0.0369188	-7.14202
TUBA1B	ENSG00000123416.15	4.96063e-12	-0.227193	0.0318233	-7.1392
CLEC5A	ENSG00000258227.6	5.05838e-12	-0.275577	0.038617	-7.13615
TNFSF12	ENSG00000239697.10	5.51423e-12	-0.153495	0.0215503	-7.12265
RPS8	ENSG00000142937.11	5.73012e-12	-0.116449	0.0163629	-7.11663
MT-ND4	ENSG00000198886.2	5.81279e-12	-0.300131	0.0421865	-7.11439
IL1RN	ENSG00000136689.18	6.51824e-12	-0.292564	0.041227	-7.09642
ENPP2	ENSG00000136960.12	6.5239e-12	-0.315409	0.0444471	-7.09628
NCF2	ENSG00000116701.14	6.59963e-12	-0.238961	0.0336826	-7.09447
CDK1	ENSG00000170312.15	6.64743e-12	-0.237361	0.0334625	-7.09334
LDLRAP1	ENSG00000157978.11	6.6538e-12	-0.11122	0.0156798	-7.09319
TTC7A	ENSG00000068724.15	8.22954e-12	-0.114553	0.0162261	-7.05975
ATP6V1A	ENSG00000114573.9	8.49869e-12	-0.0907785	0.0128678	-7.05468
APBB1IP	ENSG00000077420.15	8.88453e-12	-0.224315	0.0318282	-7.04767
SMAD5	ENSG00000113658.16	8.91317e-12	-0.100682	0.0142868	-7.04717
FGL2	ENSG00000127951.6	9.80785e-12	-0.286283	0.0407111	-7.03206
NMB	ENSG00000197696.9	1.11218e-11	-0.22422	0.0319758	-7.01217
AMOTL1	ENSG00000166025.17	1.16126e-11	-0.163091	0.0232809	-7.00533
MT-CO3	ENSG00000198938.2	1.22787e-11	-0.305612	0.0436808	-6.99648
LRP11	ENSG00000120256.9	1.32651e-11	-0.151075	0.021631	-6.98422
CFP	ENSG00000126759.13	1.34441e-11	-0.215086	0.0308054	-6.98209
MYC	ENSG00000136997.16	1.38559e-11	-0.400542	0.0574065	-6.9773
POU2F2	ENSG00000028277.21	1.48637e-11	-0.225092	0.0323123	-6.96613
NEMP1	ENSG00000166881.9	1.50271e-11	-0.156124	0.0224175	-6.96439
BACH1	ENSG00000156273.15	1.54614e-11	-0.165819	0.0238251	-6.95985
DAB2IP	ENSG00000136848.16	1.5672e-11	-0.130286	0.0187254	-6.9577
PLXNB2	ENSG00000196576.14	1.73899e-11	-0.0984602	0.0141851	-6.94112
HMOX1	ENSG00000100292.16	1.78073e-11	-0.372116	0.0536396	-6.93733
CH25H	ENSG00000138135.6	1.79921e-11	-0.476332	0.0686785	-6.93568
ARHGAP9	ENSG00000123329.17	1.86825e-11	-0.24149	0.0348487	-6.92967
EPHB3	ENSG00000182580.2	1.94217e-11	-0.275388	0.0397761	-6.92347
KLF2	ENSG00000127528.5	2.04059e-11	-0.299343	0.0432854	-6.91556
ENTPD7	ENSG00000198018.6	2.05078e-11	-0.166618	0.0240959	-6.91477
PDIA3	ENSG00000167004.12	2.1087e-11	-0.147839	0.0213939	-6.91031
CATSPER2	ENSG00000166762.16	2.14146e-11	-0.155245	0.0224737	-6.90784
BCL2A1	ENSG00000140379.7	2.49549e-11	-0.331071	0.0480977	-6.88331
SIRPA	ENSG00000198053.11	2.51941e-11	-0.183211	0.0266227	-6.88178
NAGLU	ENSG00000108784.9	2.55018e-11	-0.133089	0.0193448	-6.87983
COL16A1	ENSG00000084636.17	2.59532e-11	-0.258925	0.0376509	-6.87701
ITGA2B	ENSG00000005961.17	2.64281e-11	-0.194287	0.0282637	-6.8741
INHBA	ENSG00000122641.10	2.6541e-11	-0.444401	0.0646551	-6.87341
CYTIP	ENSG00000115165.9	2.92667e-11	-0.243225	0.0354675	-6.85769
DDR2	ENSG00000162733.16	2.95124e-11	-0.169433	0.0247119	-6.85634
LRRC25	ENSG00000175489.9	3.16429e-11	-0.244497	0.0357185	-6.84511
KCTD17	ENSG00000100379.17	3.68898e-11	-0.190897	0.0279894	-6.82035
APBA1	ENSG00000107282.7	3.87017e-11	-0.179335	0.0263241	-6.8126
INMT	ENSG00000241644.2	3.88664e-11	-0.268984	0.0394873	-6.81191
PIK3R5	ENSG00000141506.13	3.99073e-11	-0.240212	0.0352857	-6.80763
BIN2	ENSG00000110934.10	4.00261e-11	-0.21568	0.0316844	-6.80715
ATP8B4	ENSG00000104043.14	4.04652e-11	-0.228904	0.0336357	-6.80539
SLC25A1	ENSG00000100075.9	4.47067e-11	-0.116815	0.017206	-6.78923
WSB1	ENSG00000109046.14	4.69772e-11	-0.157523	0.0232293	-6.7812
RASA4	ENSG00000105808.17	4.8519e-11	-0.234581	0.0346197	-6.77595
TMEM219	ENSG00000149932.16	4.90894e-11	-0.0990398	0.0146205	-6.77405
ARC	ENSG00000198576.3	4.92589e-11	-0.350432	0.0517357	-6.77349
NFIB	ENSG00000147862.15	5.21096e-11	-0.102933	0.0152169	-6.76435
B4GALT7	ENSG00000027847.13	5.44085e-11	-0.106719	0.0157932	-6.75733
HAVCR2	ENSG00000135077.8	5.64146e-11	-0.197489	0.0292514	-6.75143
CSF3R	ENSG00000119535.17	5.72338e-11	-0.329525	0.0488251	-6.74908
RBM43	ENSG00000184898.6	5.78228e-11	-0.223097	0.033064	-6.74742
THOC2	ENSG00000125676.19	6.02202e-11	-0.0835128	0.0123892	-6.74079
CLASRP	ENSG00000104859.14	6.331e-11	-0.114271	0.0169728	-6.73263
GIMAP8	ENSG00000171115.3	6.39365e-11	-0.211229	0.0313814	-6.73103
OASL	ENSG00000135114.12	6.56456e-11	-0.285051	0.042376	-6.72672
MT-ND4L	ENSG00000212907.2	6.88108e-11	-0.31286	0.0465633	-6.71903
ITGA4	ENSG00000115232.13	6.94685e-11	-0.204946	0.0305094	-6.71747
SOCS3	ENSG00000184557.4	7.11772e-11	-0.509574	0.0759029	-6.7135
TMEM68	ENSG00000167904.14	7.58127e-11	-0.0874064	0.0130395	-6.70317
IFI30	ENSG00000216490.3	7.68216e-11	-0.257628	0.0384462	-6.70101
CD68	ENSG00000129226.13	7.94336e-11	-0.281398	0.0420278	-6.69553
PPARG	ENSG00000132170.19	8.28019e-11	-0.134346	0.0200855	-6.68873
IRF8	ENSG00000140968.10	8.57904e-11	-0.213036	0.0318777	-6.68291
CXCL10	ENSG00000169245.5	9.24316e-11	-0.455973	0.0683549	-6.67067
MAF	ENSG00000178573.6	9.29126e-11	-0.200584	0.0300733	-6.66981
CSRNP1	ENSG00000144655.14	9.91158e-11	-0.353565	0.0530943	-6.65919
POSTN	ENSG00000133110.14	9.94085e-11	-0.594997	0.0893563	-6.6587
CCNF	ENSG00000162063.12	1.17967e-10	-0.141734	0.0213762	-6.63049
EDEM2	ENSG00000088298.12	1.24996e-10	-0.162702	0.0245738	-6.62093
JUNB	ENSG00000171223.5	1.30094e-10	-0.441072	0.0666844	-6.61433
DUSP5	ENSG00000138166.5	1.33827e-10	-0.397779	0.0601816	-6.60965
RAPGEF3	ENSG00000079337.15	1.36994e-10	-0.211913	0.03208	-6.60578
R3HCC1L	ENSG00000166024.13	1.45037e-10	-0.0851277	0.0129053	-6.59633
SOCS5	ENSG00000171150.7	1.6287e-10	-0.11374	0.0172934	-6.57709
MT-ATP6	ENSG00000198899.2	1.63076e-10	-0.269626	0.040996	-6.57688
TMED3	ENSG00000166557.12	1.6745e-10	-0.169113	0.0257304	-6.57249
TBXAS1	ENSG00000059377.16	1.81308e-10	-0.203522	0.0310281	-6.55926
CRLF1	ENSG00000006016.10	1.90352e-10	-0.431389	0.0658493	-6.55116
CCDC85B	ENSG00000175602.3	2.03707e-10	-0.213577	0.0326577	-6.53986
PAK1	ENSG00000149269.9	2.07717e-10	-0.157278	0.0240612	-6.53661
FLNB	ENSG00000136068.14	2.09219e-10	-0.151405	0.0231669	-6.53541
CCL8	ENSG00000108700.4	2.37369e-10	-0.336837	0.0517071	-6.51432
ACE	ENSG00000159640.15	2.48697e-10	-0.441723	0.0678893	-6.50652
MYO1G	ENSG00000136286.14	2.72911e-10	-0.271459	0.0418212	-6.49095
CPE	ENSG00000109472.13	2.74956e-10	-0.220392	0.0339603	-6.4897
RPL17	ENSG00000265681.7	3.71445e-10	-0.106392	0.0165228	-6.43909
CPXM1	ENSG00000088882.7	4.08734e-10	-0.384973	0.0599373	-6.42293
GGT5	ENSG00000099998.17	4.11648e-10	-0.223415	0.0347904	-6.42173
FAM167B	ENSG00000183615.5	4.23658e-10	-0.282582	0.0440374	-6.41687
ANKRD44	ENSG00000065413.18	4.27015e-10	-0.140463	0.0218942	-6.41553
CANT1	ENSG00000171302.16	4.31532e-10	-0.0985787	0.0153699	-6.41375
TACC3	ENSG00000013810.18	4.44269e-10	-0.159986	0.0249634	-6.40883
KRT18	ENSG00000111057.10	4.47557e-10	-0.295285	0.0460837	-6.40758
LILRB3	ENSG00000204577.11	4.74448e-10	-0.269422	0.0421124	-6.39769
PSAT1	ENSG00000135069.13	5.27035e-10	-0.294801	0.0462082	-6.37985
GAR1	ENSG00000109534.16	6.01659e-10	-0.125443	0.019732	-6.35732
CIITA	ENSG00000179583.18	6.35782e-10	-0.216472	0.0341012	-6.34791
PRR13	ENSG00000205352.10	7.28255e-10	-0.113957	0.0180177	-6.32472
RBP1	ENSG00000114115.9	7.37264e-10	-0.165882	0.0262362	-6.32262
TREM2	ENSG00000095970.16	8.24906e-10	-0.254143	0.0403186	-6.30338
DDIT4L	ENSG00000145358.6	8.70782e-10	-0.220255	0.034994	-6.29409
PPARD	ENSG00000112033.13	9.14318e-10	-0.140568	0.0223632	-6.28571
CEBPD	ENSG00000221869.4	9.19315e-10	-0.337503	0.0537017	-6.28477
PTPRC	ENSG00000081237.18	9.22931e-10	-0.241577	0.0384426	-6.2841
LAMC2	ENSG00000058085.14	9.85285e-10	-0.258548	0.041217	-6.27285
LPIN2	ENSG00000101577.9	9.85523e-10	-0.0920199	0.0146696	-6.27281
PPP1R15B	ENSG00000158615.8	9.88224e-10	-0.130248	0.0207655	-6.27234
