# Supplementary material for: Transcriptomic Coupling of PKP2 With Inflammatory and Immune Pathways Endogenous to Adult Cardiac Myocytes
Source: Front Physiol. 2021 Jan 18;11:623190. doi: 10.3389/fphys.2020.623190 (PMC7849609; doi:10.3389/fphys.2020.623190)
Supplement: Supplementary file 5 [file Table_4.xlsx]

## Sheet: Sheet1
Table 4. List of transcripts in each of the four detected WGCNA module.
Turquoise module_Gene Names	Blue module_Gene Names	Brown module_Gene Names	Yellow module_Gene Names
SEMA3F	FGR	NSF	FSCN1
LASP1	DEF6	ANKRD13A	FAP
SKAP2	POU2F2	EDEM2	CCDC80
MCUB	CAPG	HM13	TGFB2
WDR54	TBXAS1	SLC35A2	KDELR3
RHBDD2	MXD1	TIMP1	NCS1
ITGA2B	GNA15	SERPINE1	COL1A1
OSBPL7	APBB1IP	GOSR2	DAP
CX3CL1	PTPRC	CPD	ITGA4
DBF4	LAT2	CTSC	FN1
GAS7	GMIP	CORO1C	LTBP2
LUC7L	TREM2	TUBA1B	SLC17A5
CYB561	SH3BP1	SSR1	PMEPA1
SEC62	HMOX1	TES	LRRC17
SEMA3G	CORO1A	TMBIM1	COL5A1
MRC2	CD37	TOR1B	POSTN
PLAUR	SELPLG	GLTP	C1QTNF6
ELOVL5	BIN2	SCAMP2	DOCK10
TACC3	PTPN6	FURIN	CILP
MTMR11	CYTIP	MSN	SUMF1
CCDC88C	NCF2	SURF4	COL8A1
IGF1	RPS6KA1	USP12	IQGAP2
RUFY3	CSF3R	UBASH3B	P4HA3
CD44	SASH3	PDIA4	THY1
AGPAT4	ARHGAP9	UBE2Z	OLFML2B
B4GALT7	CFP	ITGA5	COL6A3
TNFRSF1B	EVI2A	ARF6	COL1A2
ATP6V0A1	RAC2	PDIA3	CTHRC1
TMSB10	CD68	PRELID1	TANC2
ADSS	HAVCR2	TMEM43	ENC1
FLT4	LCP1	CANT1	CMKLR1
PI4K2B	AOAH	CFL1	FOXS1
VCAN	MYO1G	RCC1	BGN
RAI14	IL1RN	TMED9	EPHB3
TNC	BCL2A1	ZDHHC9	TMEM119
LCP2	ITGAX	ENTPD7	S100A4
CNTLN	IRF8	SIRPA	FAM114A1
RCN1	PIK3R5	PRR13	COL5A2
LIMA1	MYO1F	NRAS	44085
HOMER3	PTPN7	SEC22B
CYBA	DOK3
RELT	FERMT3
EIF2AK2	ADAM8
USP36	NCF1
SOAT1	LAPTM5
SLC2A3	CTSS
CTDP1	SNX20
OGFR	CD300A
BCAT1	PTAFR
HDAC7	PIK3CD
SBNO2	LRRC25
TRAM2	HCLS1
ANKRD44	ARHGAP45
SMARCD1	CD300LF
ATXN3	ARHGAP30
KLF6	LST1
PDZD4	LILRB3
TFE3	IFI30
TTC7A	NFAM1
RAB27A
MNT
MGAT4A
VASH1
RDH11
PTPN18
CHFR
STK10
DERL2
NCBP3
ATP2A3
SCARF1
ACTB
MCM6
MCAM
POLD3
ACER3
LXN
RAPGEF3
SENP1
EPB41L2
SLC35C2
STK17B
ATP8B1
TRAF5
KAT6A
FAM234B
COL16A1
FTL
ADAMTS2
SH3BP2
DOCK9
SLC8B1
FXYD5
IRAK3
FLT3LG
EFNB1
PHGDH
MYL6
DPYSL2
NUP50
MAP3K1
PTGS1
ITPR3
NRP1
MYO9B
FBXL19
SETD1A
PALM
TBC1D10A
GGT5
SLC25A1
PDGFB
MYH9
CSF2RB
KCTD17
KHNYN
PYGL
SUSD6
NFKBIA
NFATC4
CD40
GMEB2
CDC25B
TRIB3
RASSF2
JAG1
MID1
AMMECR1
SRPX2
GLA
FLT1
TRADD
MAPK3
COTL1
CRISPLD2
STX4
ATP8B4
SLC30A4
IKBKB
NDRG1
TRPS1
GSDMD
KCNN4
CLASRP
LYL1
NOVA2
SYDE1
NUMBL
SLC1A5
CCDC9
KDELR1
LIG1
RAB3D
RASIP1
ATP13A1
RASA4
ZC3HAV1
LFNG
GRB10
PLEKHA8
AP1S1
AEBP1
SEC61B
LHX6
AKNA
DDX58
NPDC1
APBA1
ERLIN1
UNC5B
SFXN3
TSPAN14
SMARCD2
CCL2
CCL8
DHX58
NAGLU
PPP1R9B
VAT1
WSB1
TBC1D9
CPE
GAR1
STIM2
MFSD10
UNC93B1
TMEM109
CEP164
CBL
SLC15A3
MDK
TCIRG1
CAMKK2
KRT18
LTBR
OAS3
OAS2
ARHGDIB
TIMELESS
SPSB2
ATN1
CLEC4A
SRSF9
COL12A1
DSE
PPARD
CD83
TBX18
LOX
RASGRF2
LMNB1
DPYSL3
PDGFRB
DBN1
RBP1
FOXP1
MOGS
LOXL3
DOK1
EFEMP1
HPCAL1
WIPF1
PHF13
AMPD2
RHOU
OLFML3
KDM5B
ECE1
P3H1
PIK3R3
NRP2
KLF7
LRMP
TNFAIP3
RAB32
PTBP3
PHF19
NEK6
PGF
TGFB3
AFTPH
MTHFD1L
LRP11
ARAP3
UFM1
TGFBI
SERP1
APAF1
TRIM25
CPXM2
GPSM2
CXCR4
INHBA
GLIPR2
PLAU
BICC1
EGR2
EBPL
CDK2
LRP1
PREX1
PTGIS
SNAI1
TRERF1
SOX4
ABCC4
IRF1
UPF3B
BMP4
VASP
FAM110A
MAX
PRRG2
SGPP1
FGD3
KLF2
FGL2
SPECC1
PODXL
ALDH1A2
CLN6
TEP1
RHBDF2
CDKN1C
KLF16
LDLR
BST2
ARPC1B
GDF15
JUND
HELZ2
LSP1
GMFG
CAP1
AOC3
CHSY1
LLGL1
HSD17B7
TRIM5
SERPINF1
H3F3B
TRIM47
XAF1
SYT11
DCLK1
EPSTI1
SLC39A11
LOXL2
EDEM1
FKBP11
ARF3
IL6ST
RBMX2
CDCA8
PSAT1
OASL
P2RX4
SP110
SERPINE2
PLXNC1
DRAM1
SLC41A2
VILL
FLNB
PHF11
TTYH3
LIMD2
HLX
DNAJC1
LRRC8A
CDK9
FAM129B
DAB2IP
ENPP2
MYC
IL33
CD72
NRM
PRCP
SULF1
FXYD6
CASP1
IFI44
CH25H
DUSP5
CALHM2
TMOD3
SEMA7A
FGF2
PPP3CA
DUSP6
TDG
N4BP2L1
GALNT6
LMBR1L
NOVA1
TLE3
IQGAP1
ARMC5
CDR2
CPNE2
NLRC5
CMTM3
SS18
NPC1
SLC16A3
CSNK1D
TRIM65
FKBP10
PLPP2
PGGHG
EMP3
RCN3
EPHA2
EFHD2
SH3BGRL3
AZIN2
RPS8
MOB3C
ABL2
RGS16
ECM1
CTSK
ATP8B2
ADAM15
RAB13
TTC13
GUK1
EML4
SLC20A1
CTDSP1
CSRNP1
DDIT4L
CCNA2
OSMR
LHFPL2
RNF145
ABT1
PPP1R18
ARHGAP18
SLC12A9
IL2RG
DOCK11
BIN3
SLC25A37
NFIB
UGCG
ASB6
FAM171A1
FUOM
ADAM12
RGS10
SESN3
TMEM138
B3GAT3
ESAM
SIDT2
TAGLN
PLCB3
TMEM219
PIP4K2A
RILPL2
GXYLT1
FLI1
PAN3
HHEX
SREK1IP1
CARHSP1
DAB2
RBMS1
LPCAT1
CMTM7
CMIP
LRRK1
SLFN13
TTC39B
ZFYVE27
RHOC
ELMO1
BACH1
TIAM1
UBE2L6
NECAP2
MMP14
CCNB2
MYO1E
ERG
C2CD2
PSMG3
SPPL3
LDLRAP1
PPP1R15B
TAGLN2
F11R
USF1
IFNGR2
SV2A
RUNX1
ACE
G6PD
PKN3
CRTC2
RUSC1
FAM189B
NBEAL2
PPP1R35
IER2
PLXDC1
CYGB
FMNL3
GRASP
CXCL16
BCL6B
SYVN1
RPS6KA4
SDC3
FAM102B
GBP4
ARPC5
DDR2
MSX1
S100A11
ARHGAP25
FBLN2
NUAK2
IFI16
PTX3
SMIM14
SNRK
SNIP1
POLR2H
DNAJB14
ARFIP1
LSM6
STARD4
EBF1
TRA2A
PTTG1
HEY1
MED30
MICALL2
FBXO33
PGM2L1
DACT1
NSMF
IFI27
TAF1D
GPR176
RAB8B
IKBIP
SGPL1
TMED3
NNMT
SLFN5
CATSPER2
FAM111A
TMEM170A
NEMP1
NAB2
MBD6
CNPY4
DUSP18
VKORC1
RHEBL1
PROSER3
NXN
SLC43A2
GHDC
RAB3IL1
VASN
RBPJ
TAP1
MLKL
RFWD3
REEP4
TMUB2
TMEM208
INPP5D
ATF5
XPO6
TBC1D10B
CXCL10
NPR1
CD52
IFFO2
NLGN2
LRRN2
ARL6IP1
STAT2
GIMAP8
JUNB
CHST11
CLCN5
LRRC8C
PTGER4
BCL2L1
TMEM51
IL17D
DCP2
RARG
EGFL7
MYD88
GRK2
RELA
KDM2A
SNX33
RCE1
NRROS
SH3PXD2B
RIN1
CHST2
MARCKSL1
CHST1
CLCF1
CCDC85B
SPHK1
BOK
BASP1
RHOG
ZFAS1
TGIF1
IL17RA
MAF
ERN1
RCC2
SAMD4B
CIITA
GIPC3
SSC5D
TMEM86B
ZDHHC20
PENK
RAP2B
SGSH
SLC35C1
TNRC18
ATP6AP2
FES
TSKU
ANXA2
PAQR7
SPATA13
SPNS2
EP400
FAM167B
TMEM50A
ACTG1
NR2C2AP
ALDH1A3
MAML2
SOCS3
TMEM173
RBM43
FMNL1
TMEM106A
IL3RA
CDK10
ATP6V0A2
MAPK11
IRF7
SLC52A2
RASA3
TOR3A
THBS2
GNG2
GCNT1
PTMA
SIRT7
TET3
ISG15
TRPV2
PEAR1
PLSCR3
IER5L
H2AFX
S100A16
BLOC1S3
PLAC9
EPHB4
PLXNB2
MYO6
TCF4
ADA
FLNA
SRGAP1
SERTAD1
ARRDC1
SRC
ACSL5
NOL4L
FAM110D
ADARB1
MFAP5
CDC42SE1
NMB
ADAMTSL2
S100A6
SNHG12
IRAK4
SFI1
LPAR1
HSD17B11
SLC29A3
SH3BGRL2
CTNND1
ARC
BAZ1A
PAPSS2
TMEM184B
PNP
SFT2D1
ITPRIPL1
MT-ND4
SMC5
MT-ATP6
APRT
MT-CO3
INF2
NHSL2
ZDHHC18
HLA-DMA
PSMB8
TAP2
COL15A1
PBX2
MICB
PRR3
GNL1
HLA-E
GABBR1
TECPR1
TMSB4X
ITPRIPL2
HLA-A
MT-RNR2
DIO2
MT-RNR1
MT-ND4L
CRIP1
GIMAP1
ARHGAP19
GPSM3
DDAH2
IRF9
AP1G2
NEURL1B
FANCG
CEBPD
CCNL2
SNHG15
GAS5
SNHG20
TNFSF12
PSMB9
ARPC4
INMT
AP5Z1
PRAF2
SCARF2
LYN
SMIM3
GALNT4
RTEL1
TUBB3
ITGB3
PECAM1
RPL17
S1PR2
TRABD2B
MILR1
ORAI1
PIK3R6
MARCKS
